# Supplementary material for: Collision risk analysis in the merging area of interchanges using Monte Carlo traffic simulation
Source: PLoS One. 2025 Sep 15;20(9):e0330224. doi: 10.1371/journal.pone.0330224 (PMC12435674; doi:10.1371/journal.pone.0330224)
Supplement: S1 Data — (XLSX) [file pone.0330224.s001.xlsx]

## Sheet: 4-c-1
-12.286	-3.70699
-11.851	-2.99351
-10.8055	-2.66912
-10.7091	-2.24239
-10.6548	-1.53661
-10.5887	-3.09042
-10.5786	-3.79603
-10.4644	-2.52598
-10.478	-2.80201
-10.4765	-3.48262
-10.3611	-2.2313
-10.3557	-3.37934
-10.2547	-1.87025
-10.2741	-3.1617
-10.2605	-3.75404
-10.1777	-2.57234
-10.111	-1.64389
-10.0838	-3.8237
-10.0621	-2.14918
-10.0492	-3.36711
-9.92069	-1.8171
-9.92613	-2.83103
-9.86631	-3.60895
-9.82553	-2.43013
-9.77569	-3.84558
-9.70863	-2.09148
-9.73038	-2.31425
-9.71527	-3.15098
-9.71406	-3.40603
-9.65425	-1.53292
-9.64881	-3.89263
-9.62163	-1.80866
-9.60927	-2.71551
-9.59444	-2.94304
-9.52647	-3.63585
-9.48569	-2.44771
-9.38373	-1.99036
-9.43131	-2.18008
-9.38237	-3.15164
-9.39869	-3.42081
-9.32256	-1.39263
-9.32936	-3.85991
-9.28372	-1.79106
-9.28301	-2.76908
-9.21381	-3.69244
-9.15943	-1.59513
-9.16623	-2.46862
-9.12318	-1.10385
-9.067	-2.09251
-9.05612	-3.03707
-9.13225	-3.2582
-9.07787	-3.43272
-9.05068	-3.61237
-8.99631	-1.41265
-9.01184	-3.88515
-8.95676	-1.78309
-8.94193	-2.35429
-8.96006	-2.70658
-8.84677	-1.22055
-8.81959	-3.68474
-8.73802	-2.08096
-8.73651	-3.02379
-8.77104	-3.27888
-8.67005	-1.50821
-8.6918	-2.49195
-8.67782	-3.91756
-8.6483	-1.72817
-8.61568	-1.89309
-8.59393	-2.26467
-8.62345	-2.79447
-8.61568	-3.45954
-8.58849	-1.07465
-8.50013	-3.77136
-8.47974	-0.789255
-8.45255	-1.2783
-8.41857	-3.02645
-8.40905	-3.24218
-8.35157	-1.48557
-8.36555	-2.03214
-8.36011	-2.56248
-8.29622	-1.74988
-8.29719	-2.30743
-8.3003	-3.47224
-8.25059	-2.83011
-8.19551	-1.00913
-8.17161	-3.6791
-8.20786	-3.89224
-8.11724	-1.30409
-8.07192	-3.01524
-8.11543	-3.1886
-8.03309	-1.51637
-8.05833	-2.05209
-8.04085	-2.63389
-7.97526	-1.75391
-7.99036	-2.32749
-7.96861	-3.44309
-7.8952	-2.82241
-7.88161	-0.849824
-7.88161	-1.03974
-7.88903	-3.7994
-7.80782	-1.20664
-7.75111	-2.44452
-7.75111	-3.14917
-7.70489	-1.46308
-7.73208	-1.96354
-7.65246	-1.70996
-7.63692	-3.4068
-7.6478	-3.64933
-7.66022	-3.92607
-7.58255	-2.22076
-7.60067	-2.81129
-7.55536	-0.865223
-7.5204	-1.08037
-7.47379	-2.61893
-7.44661	-1.25225
-7.44661	-3.12846
-7.37281	-1.4583
-7.38679	-1.85752
-7.37592	-2.11437
-7.37281	-2.39278
-7.39223	-3.81122
-7.31067	-3.405
-7.36504	-3.60108
-7.28892	-1.61237
-7.26233	-2.87597
-7.26717	-3.95422
-7.20735	-0.915731
-7.12579	-1.11468
-7.13395	-2.25323
-7.14754	-2.62261
-7.09317	-1.25697
-7.09996	-3.07239
-7.04785	-1.42985
-7.03879	-1.80186
-7.06598	-2.0227
-7.00617	-2.39894
-7.05692	-3.77526
-7.01462	-3.35778
-6.96267	-3.59389
-6.93004	-1.57973
-6.92227	-3.94982
-6.90285	-0.804141
-6.87566	-2.90916
-6.82906	-1.00161
-6.86479	-2.70692
-6.7941	-1.2194
-6.697	-1.43982
-6.73973	-1.75065
-6.72031	-1.99858
-6.76691	-2.16899
-6.73973	-2.35993
-6.72341	-3.18736
-6.66496	-2.5768
-6.66904	-3.50889
-6.70166	-3.74172
-6.63098	-3.91265
-6.57272	-2.93438
-6.50987	-0.884261
-6.46241	-1.23849
-6.42513	-2.71748
-6.39837	-1.54174
-6.40804	-1.76698
-6.41347	-1.94006
-6.41347	-2.14076
-6.41347	-2.35275
-6.41347	-3.24495
-6.3591	-2.5229
-6.33191	-3.54808
-6.38629	-3.74542
-6.2853	-3.91639
-6.2286	-3.01182
-6.19597	-0.810814
-6.19597	-1.01459
-6.1416	-1.204
-6.11441	-2.69973
-6.0678	-1.42838
-6.08722	-1.62952
-6.08722	-1.82406
-6.08722	-2.02167
-6.08722	-2.20423
-6.08722	-2.38611
-6.06683	-3.28746
-5.98753	-2.46773
-6.03285	-3.51074
-6.03285	-3.70117
-5.96337	-3.90974
-5.92798	-2.92412
-5.84797	-0.803525
-5.88603	-1.03646
-5.85341	-3.10729
-5.77456	-1.16473
-5.79359	-2.66288
-5.75708	-1.34963
-5.76097	-1.56022
-5.74737	-1.79454
-5.78816	-2.00165
-5.74155	-2.19744
-5.73378	-3.289
-5.67034	-2.40767
-5.68717	-3.52702
-5.70659	-3.73145
-5.6328	-3.89923
-5.58274	-2.94817
-5.54347	-0.721501
-5.53181	-0.943097
-5.47744	-1.16073
-5.49297	-2.65412
-5.41659	-1.32565
-5.44151	-1.55836
-5.43472	-1.78556
-5.42306	-1.99814
-5.43472	-2.21878
-5.42236	-3.2904
-5.36092	-2.40246
-5.36092	-3.55034
-5.29878	-3.77945
-5.34228	-3.94806
-5.2444	-2.8495
-5.27703	-3.06972
-5.19779	-0.77899
-5.2444	-0.94889
-5.13565	-2.61453
-5.08904	-1.11028
-5.10846	-1.32873
-5.10846	-1.52506
-5.10846	-1.70805
-5.10846	-1.89592
-5.10846	-2.09199
-5.08127	-3.18582
-5.05711	-2.34625
-5.04049	-3.44427
-4.98735	-3.75908
-5.04502	-3.93369
-4.92495	-2.94984
-4.86377	-0.735103
-4.87465	-0.958848
-4.83961	-2.66928
-4.78221	-1.16242
-4.78221	-1.31718
-4.76182	-1.58473
-4.77056	-1.82347
-4.78221	-2.03451
-4.78221	-2.23289
-4.72783	-2.4282
-4.70065	-3.14288
-4.72783	-3.38395
-4.73172	-3.59785
-4.64627	-3.84335
-4.61365	-2.93359
-4.64627	-0.64348
-4.5783	-1.02614
-4.49674	-2.6117
-4.5919	-2.78699
-4.42877	-1.23542
-4.51033	-1.48041
-4.48314	-1.70407
-4.45596	-1.99935
-4.43964	-2.21467
-4.40702	-2.39278
-4.37439	-3.17658
-4.42877	-3.42574
-4.40158	-3.61904
-4.34721	-3.8804
-4.29283	-3.0226
-4.23846	-0.743572
-4.10252	-0.976479
-4.1802	-1.34963
-4.18408	-1.72063
-4.1297	-2.04092
-4.14206	-2.67846
-4.06022	-2.29321
-4.21127	-2.49134
-4.04814	-3.24357
-4.07533	-3.55704
-4.02095	-1.46732
-4.02343	-3.87826
-4.01189	-3.10216
-3.80734	-0.843665
-3.9122	-0.989953
-3.9122	-1.93698
-3.74908	-2.23982
-3.74364	-3.38447
-3.74908	-3.6406
-3.6947	-3.83745
-3.68111	-2.33735
-3.58595	-2.70692
-3.55876	-3.14425
-3.66751	-3.93883
-3.51345	-0.869329
-3.42282	-1.60847
-3.46814	-3.50167
-3.36845	-0.627226
-3.36456	-1.03373
-3.50439	-3.73864
-3.20532	-2.54096
-3.15095	-1.41599
-3.12376	-0.638347
-2.60719	-3.95422
-2.55282	-2.80958
-2.06344	-2.5709
-1.73718	-2.594
-1.73718	-3.77714
-1.43812	-2.55293
-6.17239	-1.8629
-6.39664	-1.93548
-7.13349	-2.51008
-7.3791	-2.37702
-7.76354	-1.93548
-8.05187	-2.64315
-8.25477	-2.89718
-8.4897	-3.11492
-8.70328	-2.8246
-8.62853	-2.27419
-8.55378	-2.0625
-8.56445	-1.89919
-8.97025	-2.53427
-8.99161	-2.55847
-9.05568	-2.58266
-9.34401	-2.51613
-9.52555	-2.46169
-9.81388	-2.36492
-9.69641	-2.43145
-9.31198	-2.67339
-9.42944	-2.71573
-9.61098	-2.71573
-9.71777	-2.77621
-9.72845	-3.07258
-9.72845	-3.12702
-9.69641	-3.26008
-9.8032	-3.35685
-9.94203	-3.35081
-10.2304	-3.30847
-10.1983	-3.20565
-9.89931	-3.43548
-9.76049	-3.52016
-9.72845	-3.67137
-9.81388	-3.69556
-9.97407	-3.70766
-10.0809	-3.71976
-10.2838	-3.70766
-10.476	-3.64113
-9.54691	-3.81048
-9.15179	-3.81048
-8.23341	-3.67137
-7.54996	-3.50806
-6.90923	-2.56452
-6.81312	-2.05645
-6.84516	-1.76008
-7.47521	-2.17137
-7.50725	-2.73992
-7.50725	-3.06048
-7.48589	-3.01815
-7.04805	-2.21976
-7.25095	-2.28629
-7.42182	-2.64919
-7.01602	-2.89718
-6.8238	-2.87903
-6.61022	-2.57661
-6.65294	-2.61895
-6.07628	-2.29839
-5.68116	-3.05444
-5.46758	-3.1754
-5.254	-2.28024
-5.23265	-2.79435
-5.31808	-3.06048
-7.14416	-3.09073
-7.64607	-2.55847
-7.35774	-2.14718
-7.64607	-1.77218
-7.76354	-1.5
-7.19756	-1.42742
-7.90236	-1.77823
-8.35088	-1.47581
-8.37223	-1.93548
-8.60717	-2.46169
-8.30816	-2.12903
-8.31884	-2.21976
-8.04119	-2.23185
-7.91304	-1.73589
-7.92372	-1.53629
-8.00915	-1.98992
-8.03051	-1.875
-8.10526	-1.80847
-8.1373	-1.66935
-8.1373	-1.66331
-7.96644	-1.62702
-7.66743	-1.52419
-7.29367	-1.42742
-7.05873	-1.24597
-6.49275	-1.02823
-6.23646	-0.961694
-5.89474	-0.913306
-5.67048	-0.925403
-5.64912	-1.17339
-5.75591	-1.26411
-5.85202	-1.66331
-5.89474	-1.80847
-5.73455	-2.10484
-5.49962	-2.45565
-5.84134	-2.85484
-5.89474	-3.10887
-6.03356	-3.5625
-5.41419	-3.67137
-5.58505	-3.81653
-5.29672	-3.74395
-5.5103	-3.82258
-5.17925	-3.74395
-4.76278	-3.69556
-4.51716	-3.84073
-4.21815	-3.85887
-4.06865	-3.82258
-4.53852	-3.87097
-5.98017	-3.97379
-6.63158	-3.88306
-6.87719	-3.82258
-7.16552	-3.49597
-7.03738	-3.27823
-6.66362	-3.41129
-6.65294	-3.30847
-6.72769	-3.09073
-6.8238	-2.98185
-6.69565	-3.06048
-6.35393	-2.32863
-6.4714	-3.02419
-6.7704	-2.97581
-6.39664	-2.46774
-5.89474	-2.60081
-5.87338	-3.12702
-6.30053	-3.54435
-7.05873	-3.35685
-7.3791	-3.26613
-7.59268	-3.07258
-7.12281	-3.09073
-7.1762	-2.91532
-6.84516	-3.23589
-6.6209	-3.03629
-6.91991	-3.07258
-7.582	-2.30444
-7.7849	-2.87298
-8.20137	-2.99395
-8.43631	-2.73992
-8.21205	-3.06048
-8.43631	-2.86089
-8.43631	-2.57661
-8.51106	-2.61895
-8.58581	-2.73992
-8.60717	-2.625
-8.55378	-2.00202
-8.52174	-1.85081
-8.61785	-1.62702
-8.67124	-1.61492
-8.67124	-1.61492
-8.70328	-1.60282
-8.64989	-1.60282
-7.66743	-1.56048
-6.68497	-1.52419
-6.43936	-1.53024
-6.31121	-1.53629
-6.31121	-1.53629
-6.31121	-1.53629
-6.31121	-1.53629
-6.31121	-1.53629
-6.02288	-1.97782
-6.0122	-2.25605
-5.98017	-2.56452
-5.92677	-2.64919
-5.99085	-2.74597
-6.32189	-2.77016
-7.13349	-2.55242
-7.26163	-2.18347
-7.18688	-1.60887
-6.83448	-2.14718
-6.69565	-2.49194
-6.02288	-2.46774
-5.89474	-2.21976
-6.23646	-2.2621
-6.02288	-3.00605
-5.77727	-2.90323
-6.2685	-2.92742
-6.20442	-2.87298
-6.17239	-2.84274
-6.72769	-2.17137
-6.58886	-2.58266
-6.96262	-2.87903
-7.99847	-2.38306
-7.83829	-3.27218
-7.67811	-3.62903
-7.43249	-3.44153
-7.08009	-3.26008
-6.91991	-3.10887
-6.34325	-2.38911
-5.99085	-2.32258
-5.98017	-1.95363
-6.18307	-2.0746
-6.58886	-2.51008
-6.28986	-2.75202
-5.95881	-2.32863
-5.76659	-1.8871
-5.88406	-2.84879
-6.68497	-2.41331
-6.68497	-2.15323
-6.79176	-2.52218
-6.98398	-2.92742
-7.13349	-2.53427
-6.91991	-2.34073
-6.48207	-2.78226
-6.09764	-3.27218
-6.07628	-3.26008
-6.04424	-2.90323
-6.28986	-2.61895
-6.37529	-2.6129
-6.4714	-3.1875
-7.19756	-3.25403
-7.00534	-2.84274
-6.73837	-2.79435
-6.53547	-2.91532
-6.43936	-2.86089
-6.43936	-2.91532
-6.55683	-3.11492
-6.14035	-3.40524
-5.64912	-3.42339
-5.6598	-3.5746
-5.89474	-3.31452
-5.89474	-3.50806
-5.83066	-3.54435
-5.78795	-3.42339
-4.67735	-3.62298
-4.43173	-3.58669
-4.94432	-3.56855
-5.06178	-3.43548
-5.29672	-3.28427
-5.31808	-3.40524
-5.31808	-3.13911
-5.75591	-2.54032
-5.48894	-2.0746
-5.46758	-1.48185
-5.87338	-1.36089
-6.14035	-1.22782
-6.8238	-1.38508
-7.38978	-1.73589
-6.89855	-1.23387
-6.79176	-1.25202
-7.67811	-1.3125
-7.1762	-1.29435
-7.53928	-1.66331
-7.5286	-1.66935
-7.14416	-1.55444
-6.98398	-1.18548
-6.53547	-1.53024
-6.56751	-1.60887
-6.64226	-1.66935
-6.65294	-1.64516
-6.50343	-1.3004
-6.4714	-1.44556
-6.05492	-1.24597
-5.96949	-1.39113
-6.02288	-1.48185
-6.14035	-1.36694
-6.25782	-1.27016
-5.88406	-1.01008
-5.78795	-1.00403
-6.15103	-1.1371
-6.45004	-1.1129
-6.91991	-1.06452
-7.14416	-1.07661
-7.49657	-1.07661
-7.38978	-0.997984
-7.27231	-0.967742
-7.13349	-0.955645
-6.71701	-0.895161
-6.38596	-0.828629
-5.78795	-0.780242
-6.37529	-0.852823
-6.65294	-0.858871
-7.00534	-0.762097
-7.08009	-0.798387
-7.26163	-0.858871
-7.45385	-0.864919
-7.62471	-0.846774
-7.79558	-0.943548
-7.79558	-1.21573
-7.83829	-1.22177
-7.94508	-1.10685
-8.06255	-1.01008
-8.18002	-0.889113
-7.99847	-1.28831
-8.00915	-1.29435
-8.08391	-1.45161
-8.09458	-1.39718
-8.11594	-1.37903
-8.15866	-1.37903
-8.45767	-1.39113
-8.55378	-1.39718
-8.70328	-1.36694
-8.86346	-1.31855
-8.95957	-1.29435
-9.00229	-1.28226
-9.16247	-1.28226
-9.13043	-1.25806
-9.01297	-1.17339
-8.93822	-1.08871
-9.0984	-0.991935
-8.78871	-1.4879
-8.88482	-1.72379
-8.90618	-1.80242
-8.44699	-1.94758
-7.81693	-2.05645
-8.76735	-2.02621
-9.20519	-1.88105
-9.17315	-1.83871
-8.81007	-2.15927
-8.84211	-2.24395
-8.88482	-2.33468
-8.93822	-2.35887
-8.95957	-2.10484
-9.00229	-2.00806
-9.05568	-1.92944
-9.17315	-1.94153
-9.22654	-1.97782
-9.35469	-1.98992
-9.61098	-1.84476
-9.56827	-1.95968
-9.66438	-2.15927
-9.49352	-2.04435
-9.49352	-2.00202
-9.40809	-1.88105
-9.40809	-1.80847
-9.40809	-1.77823
-8.91686	-1.6754
-8.2868	-1.74798
-9.045	-1.72984
-9.01297	-1.69355
-8.38291	-1.76008
-7.40046	-1.96573
-6.96262	-1.92944
-6.95195	-1.88105
-7.27231	-1.91734
-6.80244	-1.85081
-6.56751	-1.81452
-6.27918	-1.79637
-6.02288	-1.75403
-5.76659	-1.71169
-5.41419	-1.64516
-5.38215	-1.63911
-5.41419	-1.61492
-5.52098	-1.63306
-5.59573	-1.65121
-5.58505	-1.33669
-5.68116	-1.36089
-5.73455	-1.42137
-5.93745	-1.53024
-6.20442	-1.66331
-6.33257	-1.76008
-5.35011	-2.80645
-5.16857	-3.06653
-5.04043	-3.1754
-5.08314	-2.80645
-5.07246	-3.16935
-4.83753	-3.56855
-4.85889	-3.44153
-4.88024	-3.30242
-4.4958	-3.3629
-4.72006	-3.375
-4.47445	-3.30847
-4.23951	-3.48992
-4.09001	-3.5504
-4.05797	-3.39315
-4.03661	-3.35081
-3.95118	-3.46573
-3.97254	-3.53226
-4.00458	-3.20565
-3.90847	-3.38105
-3.85507	-3.45968
-3.88711	-3.65323
-4.23951	-3.77419
-4.44241	-3.84073
-4.13272	-3.67137
-4.70938	-3.79234
-5.06178	-3.80444
-5.44622	-3.80444
-5.96949	-3.84073
-6.39664	-3.71371
-6.65294	-3.68952
-6.94127	-3.70161
-7.54996	-3.79234
-6.66362	-3.75
-6.8238	-3.91331
-6.90923	-3.91331
-7.16552	-3.90121
-7.31503	-3.88911
-7.54996	-3.85887
-7.79558	-3.85887
-7.92372	-3.85887
-8.16934	-3.84073
-8.2868	-3.82258
-8.36156	-3.80444
-8.46834	-3.85887
-8.60717	-3.85887
-8.68192	-3.82258
-8.77803	-3.75605
-8.84211	-3.74395
-8.86346	-3.87097
-8.86346	-3.87702
-8.85278	-3.89516
-9.03432	-3.60484
-8.83143	-3.62298
-8.98093	-3.71976
-8.37223	-3.59274
-8.43631	-3.68952
-8.55378	-3.61694
-8.6926	-3.44153
-7.79558	-3.41734
-7.76354	-3.40524
-7.64607	-3.39315
-7.64607	-3.58065
-8.1373	-3.50806
-7.90236	-3.60484
-7.87033	-3.7379
-7.84897	-3.69556
-7.76354	-3.63508
-7.82761	-3.52621
-7.95576	-3.41734
-8.10526	-3.30847
-8.40427	-3.32661
-8.4897	-3.43548
-8.51106	-3.53226
-8.58581	-3.55645
-8.67124	-3.42339
-8.64989	-3.24194
-8.59649	-3.35685
-8.58581	-3.32661
-8.67124	-3.13306
-8.79939	-3.12702
-8.99161	-3.14516
-9.00229	-3.18145
-8.94889	-3.22379
-8.92754	-3.24798
-9.02365	-3.13911
-9.14111	-3.01815
-9.0984	-2.87298
-9.2479	-3.02419
-9.29062	-3.06653
-9.29062	-3.05444
-8.71396	-2.79435
-8.30816	-2.70363
-8.55378	-2.75806
-8.14798	-2.67944
-7.81693	-2.72782
-7.82761	-2.63105
-7.90236	-2.57661
-8.01983	-2.52218
-8.04119	-2.51613
-8.08391	-2.44355
-8.19069	-2.43145
-8.24409	-2.44355
-7.7849	-2.2621
-7.582	-2.17137
-7.582	-2.12903
-7.63539	-2.22581
-6.87719	-1.75403
-6.86651	-1.63306
-6.96262	-1.6754
-6.99466	-1.6996
-7.03738	-1.70565
-4.94432	-2.11694
-5.11518	-2.2621
-5.01907	-2.72782
-5.01907	-2.86694
-5.01907	-2.51613
-5.04043	-2.31653
-5.08314	-2.24395
-5.1045	-2.11089
-5.11518	-2.18952
-5.12586	-2.27419
-5.12586	-2.47379
-5.21129	-2.74597
-5.17925	-3.09073
-5.17925	-3.1754
-5.17925	-3.24194
-4.955	-3.52621
-4.88024	-3.52621
-4.72006	-3.5746
-5.3074	-3.09073
-4.68802	-3.29032
-4.61327	-3.19355
-4.47445	-3.21169
-4.64531	-3.30847
-5.16857	-3.26008
-6.0122	-2.97581
-5.96949	-2.81855
-6.14035	-2.51008
-6.17239	-2.43145
-6.17239	-2.43145
-6.22578	-2.03831
-5.88406	-2.0746
-5.49962	-2.44355
-5.53166	-2.53427
-5.55301	-2.19556
-5.55301	-2.08669
-5.57437	-2.0504
-5.72387	-1.64516
-5.63844	-1.55444
-5.43555	-1.89315
-5.39283	-2.02016
-5.39283	-2.08669
-5.56369	-1.71169
-6.18307	-1.94153
-6.22578	-1.94153
-7.2296	-1.58468
-6.86651	-1.41532
-5.90542	-1.04637
-5.58505	-0.949597
-5.52098	-1.125
-5.46758	-1.1129
-5.36079	-1.08871
-5.08314	-1.05847
-5.01907	-0.943548
-4.9016	-0.834677
-4.91228	-0.828629
-4.98703	-0.895161
-4.98703	-0.895161
-5.00839	-0.677419
-4.99771	-0.846774
-5.09382	-0.864919
-5.14722	-0.870968
-5.24333	-0.913306
-5.29672	-1.26411
-4.96568	-1.19153
-5.00839	-1.23387
-5.04043	-1.29435
-5.32876	-1.39718
-5.41419	-1.44556
-5.29672	-1.41532
-5.20061	-1.56653
-5.20061	-1.59677
-5.11518	-1.77823
-5.08314	-1.69355
-4.94432	-1.58468
-4.79481	-1.68145
-4.77346	-1.71774
-4.91228	-1.74798
-4.88024	-2.00806
-4.84821	-1.95968
-4.79481	-1.91129
-4.5492	-1.95363
-4.46377	-1.97177
-4.53852	-1.8871
-4.37834	-2.14718
-4.76278	-2.12903
-4.61327	-2.06855
-4.64531	-2.21371
-4.81617	-2.25
-5.02975	-2.32863
-6.75973	-2.60685
-10.4012	-2.69758
-8.05187	-2.8125
-7.66743	-3.07863
-10.7857	-2.55242
-7.81693	-2.49194
-7.84897	-2.85484
-8.24409	-3.12702
-8.4897	-3.29032
-8.64989	-3.375
-9.02365	-3.42339
-9.31198	-3.50806
-9.33333	-3.30847
-9.37605	-3.44153
-9.2479	-3.59879
-8.55378	-3.61694
-7.24027	-3.5625
-6.35393	-3.59274
-6.28986	-3.61089
-7.0267	-3.65927
-7.41114	-3.67137
-5.59573	-3.64113
-5.43555	-3.64113
-5.96949	-3.75
-5.77727	-3.80444
-5.73455	-3.79234
-6.10831	-3.75605
-6.14035	-3.73185
-5.06178	-3.65323
-5.20061	-3.54435
-5.57437	-3.41129
-5.88406	-3.28427
-6.12967	-3.19355
-6.28986	-3.04234
-6.418	-2.90927
-6.418	-2.90927
-6.20442	-2.94556
-5.76659	-3.16935
-5.85202	-3.24194
-5.85202	-3.22379
-5.96949	-2.87298
-6.14035	-2.6371
-6.61022	-1.84476
-7.13349	-1.74798
-7.90236	-1.45161
-8.03051	-1.30645
-8.11594	-1.20968
-8.16934	-1.16734
-8.20137	-1.15524
-8.35088	-1.11895
-8.35088	-1.19153
-8.25477	-1.26411
-7.99847	-1.24597
-7.68879	-1.18548
-7.48589	-1.26411
-7.54996	-1.17944
-7.54996	-1.03427
-7.66743	-1.04637
-7.71014	-1.08266
-7.16552	-1.07661
-6.52479	-1.53024
-6.28986	-1.39718
-6.56751	-1.3004
-6.80244	-1.1129
-6.51411	-1.34879
-6.73837	-1.07661
-6.64226	-1.13105
-6.68497	-1.27016
-6.42868	-1.13105
-5.96949	-0.907258
-6.04424	-0.834677
-6.0656	-0.846774
-6.54615	-0.743952
-6.64226	-0.810484
-6.74905	-0.810484
-6.94127	-0.828629
-7.13349	-0.877016
-7.96644	-0.919355
-8.05187	-1.02823
-8.01983	-1.60282
-8.52174	-2.59476
-8.95957	-2.78831
-8.97025	-2.92742
-9.05568	-3.0121
-9.37605	-2.8004
-9.42944	-2.96976
-9.44012	-2.98185
-9.52555	-3.27218
-9.49352	-3.51411
-9.41876	-3.52621
-9.40809	-3.38105
-9.29062	-3.24194
-9.19451	-3.49597
-9.17315	-3.29032
-9.17315	-3.34476
-9.14111	-3.39315
-9.11976	-3.36895
-8.95957	-3.20565
-6.34325	-3.27218
-6.02288	-3.35081
-6.53547	-3.41734
-6.54615	-3.47782
-6.54615	-3.48992
-6.51411	-3.60484
-5.85202	-3.31452
-5.7132	-3.13911
-5.60641	-3.1996
-5.78795	-3.53831
-6.28986	-3.82258
-6.40732	-3.87702
-5.23265	-3.82258
-4.72006	-3.81048
-4.35698	-3.82258
-5.22197	-3.86492
-4.96568	-3.85282
-4.9016	-3.84073
-4.86957	-3.82863
-4.51716	-3.53831
-4.4958	-3.45363
-4.66667	-3.32661
-4.77346	-3.11492
-4.79481	-3.06048
-4.51716	-3.05444
-4.61327	-3.07258
-4.9016	-3.02419
-5.20061	-2.92742
-5.35011	-2.89718
-5.39283	-2.86694
-5.49962	-2.80645
-5.56369	-2.77016
-5.60641	-2.73387
-5.64912	-2.69153
-5.56369	-2.60685
-5.49962	-2.59476
-5.46758	-2.57661
-5.37147	-2.53427
-5.35011	-2.52823
-5.3074	-2.49194
-5.26468	-2.46169
-5.254	-2.39516
-5.35011	-2.35282
-5.55301	-2.29234
-5.55301	-2.29234
-5.49962	-2.21371
-5.31808	-1.95968
-5.18993	-1.99597
-4.91228	-2.51008
-4.88024	-2.77621
-4.88024	-2.83669
-4.76278	-2.66129
-4.74142	-2.53427
-4.73074	-2.50403
-4.74142	-2.64919
-6.81312	-2.57661
-7.91304	-2.89113
-8.07323	-3.04234
-7.80625	-3.06048
-7.72082	-2.95766
-7.35774	-2.84274
-7.32571	-2.92742
-7.36842	-2.94556
-7.34706	-3.05444
-7.47521	-2.75806
-7.47521	-2.4254
-7.61404	-2.35887
-7.29367	-2.72177
-7.19756	-2.8246
-7.61404	-2.59476
-8.11594	-2.09274
-8.11594	-1.96573
-8.3402	-2.34073
-8.50038	-2.37097
-8.52174	-2.37702
-8.50038	-2.19556
-8.58581	-2.48589
-8.63921	-2.47379
-8.746	-2.35282
-9.01297	-2.47379
-9.47216	-2.625
-9.64302	-2.66129
-9.70709	-2.86694
-9.46148	-3.06048
-9.27994	-3.3871
-9.48284	-3.60484
-9.55759	-3.65323
-9.58963	-3.66532
-9.8032	-3.72581
-9.88863	-3.75605
-9.49352	-3.83468
-8.83143	-3.80444
-9.17315	-3.79839
-9.37605	-3.72581
-8.2868	-3.79234
-7.06941	-3.75
-7.1762	-3.80444
-6.85584	-3.79234
-6.98398	-3.75605
-7.1762	-3.75605
-7.18688	-3.70161
-7.18688	-3.66532
-6.99466	-3.48387
-6.90923	-3.44758
-6.84516	-3.59274
-6.8238	-3.65323
-6.61022	-3.63508
-5.96949	-3.54435
-6.37529	-3.33871
-6.25782	-3.45363
-6.20442	-3.48992
-6.12967	-3.53831
-5.83066	-3.67137
-5.61709	-3.52621
-5.5103	-3.35081
-5.54233	-3.27218
-5.70252	-3.13911
-6.89855	-2.61895
-6.43936	-1.8629
-6.58886	-1.80242
-7.5286	-2.54032
-7.69947	-2.2621
-7.69947	-2.08065
-7.32571	-2.20766
-7.18688	-2.60685
-7.21892	-2.6129
-6.55683	-2.19556
-6.69565	-2.46169
-6.87719	-2.52823
-7.09077	-2.52218
-7.40046	-2.79435
-7.41114	-3
-7.47521	-3.07863
-7.51793	-3.12097
-7.5286	-3.15726
-7.56064	-3.1996
-7.79558	-3.23589
-8.10526	-3.00605
-7.75286	-3.03024
-7.68879	-3.19355
-7.75286	-3.25403
-7.85965	-2.99395
-7.19756	-2.92742
-8.21205	-2.58266
-8.19069	-2.47984
-7.7315	-2.34677
-7.25095	-2.41935
-7.83829	-2.52218
-7.90236	-2.29839
-7.90236	-2.12903
-8.16934	-2.21371
-8.40427	-2.28024
-8.67124	-2.28629
-8.746	-2.2621
-8.79939	-2.22581
-8.92754	-2.27419
-7.3791	-2.32863
-7.41114	-2.18952
-6.95195	-2.35887
-6.99466	-2.54637
-7.11213	-2.18952
-6.90923	-2.49798
-6.91991	-2.48589
-7.06941	-1.99597
-7.06941	-1.97177
-7.24027	-1.64516
-7.26163	-1.63911
-7.46453	-1.89315
-7.48589	-2.2621
-7.48589	-2.15927
-7.48589	-1.95363
-7.48589	-1.94153
-7.66743	-2.29234
-7.76354	-2.47379
-7.84897	-2.55847
-7.88101	-2.72177
-7.9344	-2.78226
-7.96644	-2.79435
-7.97712	-2.79435
-8.01983	-2.67339
-7.31503	-2.31048
-7.11213	-2.08065
-6.8238	-2.2621
-6.8238	-2.2621
-6.8238	-2.2621
-6.73837	-2.56452
-6.79176	-2.60685
-6.94127	-2.84274
-6.94127	-2.86694
-6.94127	-2.87298
-6.89855	-3.01815
-6.79176	-3.27218
-6.71701	-3.38105
-6.80244	-3.1754
-7.31503	-2.8004
-7.38978	-2.72782
-7.05873	-3.13306
-6.96262	-3.06048
-7.01602	-2.85484
-7.08009	-2.67944
-7.06941	-2.67339
-6.49275	-2.84274
-6.00153	-3.07258
-5.96949	-3.09677
-6.19375	-3.09073
-6.27918	-2.96976
-6.25782	-3.32661
-6.25782	-3.33266
-6.16171	-2.97581
-6.0656	-3.10887
-5.75591	-3.45363
-5.6598	-3.5746
-5.58505	-3.60484
-5.52098	-3.35685
-5.53166	-3.26613
-5.55301	-3.24194
-5.70252	-3.04234
-5.85202	-2.90323
-5.93745	-3.02419
-5.7132	-3.27218
-5.59573	-2.91532
-5.58505	-2.84879
-6.02288	-2.4496
-6.02288	-2.31048
-5.52098	-2.58266
-5.73455	-2.15927
-5.93745	-2.14113
-6.02288	-2.14113
-6.03356	-2.09274
-6.23646	-1.76008
-6.16171	-1.91129
-6.05492	-1.60887
-5.52098	-1.97782
-5.54233	-1.95363
-5.73455	-1.77823
-5.67048	-1.8629
-5.67048	-1.8629
-5.08314	-1.80847
-5.23265	-1.81452
-5.27536	-1.71774
-5.27536	-1.875
-5.27536	-1.99597
-5.28604	-1.79637
-5.21129	-1.94153
-5.20061	-1.92944
-5.20061	-1.92944
-5.20061	-1.92944
-5.20061	-1.92944
-5.22197	-2.39516
-5.23265	-2.58871
-5.22197	-2.68548
-5.22197	-2.91532
-5.47826	-3.06048
-5.53166	-3.07863
-5.58505	-3.07258
-5.58505	-3.06048
-5.55301	-2.99395
-5.46758	-2.93952
-5.24333	-3.15726
-5.17925	-3.30847
-4.9016	-3.15726
-4.94432	-3.10887
-4.99771	-3.26008
-5.08314	-3.40524
-5.09382	-3.42944
-4.91228	-3.30847
-4.61327	-3.19355
-4.63463	-3.1996
-5.58505	-3.22379
-6.45004	-2.75806
-6.89855	-2.4375
-6.89855	-2.4375
-6.89855	-2.24395
-7.0267	-1.96573
-7.43249	-1.90524
-8.05187	-1.89919
-8.38291	-1.90524
-8.38291	-1.875
-8.29748	-1.71169
-8.43631	-1.55444
-8.43631	-1.60282
-8.40427	-1.65121
-8.31884	-1.57258
-8.26545	-1.55444
-7.74218	-1.37298
-7.7315	-1.36694
-7.77422	-1.38508
-7.81693	-1.35484
-7.06941	-1.15524
-7.20824	-1.20968
-7.14416	-1.16129
-6.39664	-1.06452
-5.74523	-1.09476
-5.78795	-1.16129
-5.8627	-1.125
-5.98017	-1.01008
-5.96949	-1.20363
-5.8627	-1.26411
-7.3791	-1.37903
-7.96644	-1.51815
-9.82456	-2.0746
-9.82456	-2.12903
-9.72845	-2.19556
-9.63234	-2.2621
-9.57895	-2.28629
-9.52555	-2.40121
-9.40809	-2.51613
-9.41876	-2.55847
-9.76049	-2.51613
-9.86728	-2.49194
-9.95271	-2.40121
-9.96339	-2.40726
-10.3905	-2.34073
-10.3799	-2.46169
-10.3265	-2.21371
-10.2624	-2.10484
-10.241	-2.09879
-10.0488	-1.93548
-9.93135	-1.6754
-9.02365	-1.99597
-8.25477	-2.46169
-7.87033	-2.97581
-7.71014	-2.66129
-7.71014	-2.60685
-7.63539	-2.67944
-7.79558	-2.75806
-7.96644	-2.87903
-8.46834	-2.93952
-8.25477	-2.37702
-8.10526	-2.40726
-7.66743	-3.05444
-8.08391	-3.10887
-8.87414	-2.625
-8.55378	-3.02419
-8.03051	-3.12702
-7.96644	-3.16331
-7.90236	-3.08468
-7.90236	-3.05444
-7.08009	-2.37702
-6.90923	-2.06855
-7.30435	-2.06855
-7.04805	-2.77016
-6.63158	-2.18347
-6.36461	-2.40726
-6.49275	-2.28024
-6.58886	-2.35887
-6.6209	-2.4254
-6.61022	-1.96573
-6.52479	-1.73589
-6.22578	-2.17742
-6.17239	-2.28629
-6.30053	-1.56653
-7.16552	-1.24597
-8.08391	-1.42742
-8.67124	-1.6875
-8.63921	-2.25605
-8.62853	-2.86694
-8.87414	-2.86089
-8.55378	-2.37702
-8.63921	-2.45565
-8.67124	-2.60685
-8.70328	-2.71573
-8.73532	-2.77016
-8.73532	-2.57661
-8.73532	-2.57661
-8.76735	-2.55242
-8.93822	-2.67339
-8.99161	-3.0121
-8.56445	-2.85484
-8.15866	-2.86694
-7.582	-3.15726
-7.28299	-3.15726
-7.26163	-3.16331
-5.99085	-3.21169
-5.42487	-3.16331
-5.15789	-3.10282
-4.89092	-3.16331
-6.22578	-3.44758
-6.94127	-3.60484
-6.12967	-3.77419
-6.24714	-3.9254
-6.08696	-3.85282
-6.00153	-3.85282
-6.08696	-3.87097
-6.0122	-3.86492
-5.49962	-3.85887
-5.02975	-3.79234
-4.55988	-3.67742
-4.35698	-3.65323
-4.15408	-3.39315
-4.41037	-3.09073
-4.47445	-3.04234
-4.81617	-2.87298
-4.91228	-2.77016
-4.91228	-2.46774
-4.91228	-2.28629
-5.00839	-2.03831
-5.08314	-1.88105
-5.29672	-2.04435
-5.52098	-2.34073
-5.72387	-2.64315
-5.76659	-2.72782
-5.70252	-2.38306
-5.78795	-2.29839
-5.81998	-2.35282
-5.85202	-2.41935
-5.87338	-2.45565
-6.79176	-2.00806
-6.88787	-1.90524
-7.03738	-1.73589
-6.84516	-1.46371
-6.39664	-1.72984
-6.25782	-2.04435
-6.19375	-2.08669
-6.02288	-1.33065
-7.31503	-1.28226
-7.75286	-1.49395
-8.12662	-1.63911
-8.41495	-1.82056
-7.75286	-1.89315
-7.54996	-1.77218
-7.16552	-1.28226
-7.21892	-1.5
-6.50343	-1.60887
-5.87338	-1.77218
-5.70252	-1.78427
-5.83066	-1.33065
-5.79863	-1.49395
-5.76659	-1.56048
-5.68116	-1.81452
-5.62777	-1.85685
-5.42487	-1.97177
-5.3074	-1.99597
-5.24333	-1.88105
-5.1045	-1.85685
-4.84821	-1.96573
-4.92296	-2.0625
-4.94432	-2.0746
-5.08314	-2.11089
-5.15789	-2.27419
-6.23646	-2.00202
-6.37529	-1.91734
-6.9733	-1.6754
-7.46453	-1.5
-7.49657	-1.63911
-7.11213	-1.97177
-4.1968	-2.77621
-7.29367	-2.09274
-7.26163	-2.03831
-7.20824	-2.00202
-7.11213	-2.02016
-7.00534	-2.26815
-7.41114	-2.31048
-8.84211	-1.91129
-8.8955	-1.80847
-8.746	-1.59073
-8.81007	-1.45766
-8.746	-1.54234
-8.62853	-2.0746
-8.78871	-2.58266
-8.98093	-2.87298
-9.07704	-2.72177
-9.19451	-2.57056
-8.43631	-3.12702
-7.92372	-3.33266
-8.31884	-3.50202
-8.40427	-3.5504
-8.72464	-3.50806
-8.95957	-3.35685
-8.79939	-3.29032
-8.23341	-3.52016
-7.582	-3.42339
-8.26545	-3.61089
-8.40427	-3.67137
-9.13043	-3.7621
-9.17315	-3.7621
-8.85278	-3.68347
-8.746	-3.63508
-8.6926	-3.64718
-8.68192	-3.65927
-8.58581	-3.67742
-8.04119	-3.67137
-7.88101	-3.71976
-7.62471	-3.65927
-7.75286	-3.59274
-7.71014	-3.50806
-7.5286	-3.39919
-7.2296	-3.35081
-7.44317	-3.32661
-7.48589	-3.32661
-7.2296	-3.05444
-6.87719	-2.72782
-6.34325	-2.76411
-6.49275	-2.75202
-6.49275	-2.75202
-6.49275	-2.68548
-6.52479	-2.69153
-6.53547	-2.70363
-6.56751	-2.67339
-6.58886	-2.50403
-6.58886	-2.40726
-6.58886	-2.39516
-5.99085	-3.09677
-5.96949	-3.375
-6.55683	-3.55645
-5.79863	-3.67742
-5.38215	-3.59274
-5.38215	-2.96371
-5.28604	-2.6129
-5.3074	-2.6371
-5.31808	-2.67944
-5.32876	-2.68548
-5.33944	-2.68548
-5.33944	-2.2621
-5.43555	-2.02621
-5.41419	-1.82661
-5.54233	-1.58468
-5.59573	-1.44556
-5.59573	-1.40927
-5.43555	-1.34274
-5.37147	-1.31855
-5.24333	-1.26411
-5.20061	-1.22782
-5.20061	-1.13105
-5.21129	-1.07661
-5.27536	-1.03427
-5.37147	-1.01613
-5.49962	-1.01008
-5.58505	-0.997984
-5.70252	-0.979839
-5.89474	-0.961694
-6.32189	-0.931452
-6.46072	-0.925403
-6.52479	-0.925403
-6.79176	-0.961694
-6.83448	-0.955645
-6.85584	-0.949597
-6.9733	-0.919355
-6.9733	-0.919355
-7.40046	-0.943548
-7.49657	-0.949597
-7.49657	-0.949597
-7.49657	-0.949597
-7.62471	-0.949597
-7.76354	-0.961694
-8.07323	-0.991935
-8.20137	-1.14315
-8.22273	-1.34879
-8.15866	-1.63911
-8.15866	-1.63911
-8.15866	-1.63911
-7.77422	-1.91129
-7.12281	-2.20161
-7.25095	-2.43145
-7.25095	-2.43145
-6.55683	-2.61895
-6.73837	-2.92742
-7.08009	-3.16935
-7.19756	-3.35081
-6.99466	-3.28427
-6.87719	-3.35685
-6.87719	-3.35081
-7.41114	-3.375
-7.85965	-3.26008
-8.27613	-3.15726
-8.3402	-3.39919
-8.23341	-3.51411
-8.16934	-3.34476
-8.18002	-3.30242
