# Supplementary material for: Collision risk analysis in the merging area of interchanges using Monte Carlo traffic simulation
Source: PLoS One. 2025 Sep 15;20(9):e0330224. doi: 10.1371/journal.pone.0330224 (PMC12435674; doi:10.1371/journal.pone.0330224)
Supplement: S2 File — (CPP) [file pone.0330224.s002.cpp]

#define S_FUNCTION_NAME  vehicle_move_modify_ghr_16
#define S_FUNCTION_LEVEL 2

#include "simstruc.h"
#include <stdlib.h>
#include <math.h>
#include <random>

real_T ramp_vehicle_state[20][4500] = {0};                                       //´æ´¢ÔÑµÀ³µÁ¾2sÄÚµÄÊý¾Ý£»
real_T road_vehicle_state[20][12000] = {0};                                      //´æ´¢Ö÷Ïß³µÁ¾2sÄÚµÄÊý¾Ý£»
real_T road_vehicle_state_delay[150][12000] = {0};                               //´æ´¢Ö÷Ïß³µÁ¾15sÄÚµÄÊý¾Ý£»
int_T ramp_vehicle_number_delay[150] = {0};

static void mdlInitializeSizes(SimStruct *S)
{
    ssSetNumSFcnParams(S, 2);                                                    //ÉèÖÃÁ½¸ö¶Ô»°¿ò²ÎÊý£»
    if (ssGetNumSFcnParams(S) != ssGetSFcnParamsCount(S)) return;
    
    if (!ssSetNumInputPorts(S, 0)) return;                                       //²»ÉèÖÃÊäÈë¶Ë¿Ú£»
    
    if (!ssSetNumOutputPorts(S, 4)) return;                                      //ÉèÖÃËÄ¸öÊä³ö¶Ë¿Ú£»
    ssSetOutputPortWidth(S, 0, 4500);                                            //ÉèÖÃµÚÒ»¸öÊä³ö¶Ë¿ÚµÄ¿í¶ÈÎª3000£»
    ssSetOutputPortWidth(S, 1, 12000);                                           //ÉèÖÃµÚ¶þ¸öÊä³ö¶Ë¿ÚµÄ¿í¶ÈÎª9000£»
    ssSetOutputPortWidth(S, 2, 20);                                               //ÉèÖÃµÚÈý¸öÊä³ö¶Ë¿ÚµÄ¿í¶ÈÎª20£»
    ssSetOutputPortWidth(S, 3, 20);                                               //ÉèÖÃµÚËÄ¸öÊä³ö¶Ë¿ÚµÄ¿í¶ÈÎª20£»
    
    ssSetNumDWork(S, 20);                                                        //ÉèÖÃÊ®°Ë¸ö¹¤×÷ÏòÁ¿£»
    ssSetDWorkWidth(S, 0, 1);
    ssSetDWorkWidth(S, 1, 1);
    ssSetDWorkWidth(S, 2, 1);
    ssSetDWorkWidth(S, 3, 1);
    ssSetDWorkWidth(S, 4, 1);
    ssSetDWorkWidth(S, 5, 1);
    ssSetDWorkWidth(S, 6, 1);
    ssSetDWorkWidth(S, 7, 1);
    ssSetDWorkWidth(S, 8, 1);
    ssSetDWorkWidth(S, 9, 1);
    ssSetDWorkWidth(S, 10, 1);
    ssSetDWorkWidth(S, 11, 1000);
    ssSetDWorkWidth(S, 12, 1000);
    ssSetDWorkWidth(S, 13, 1);
    ssSetDWorkWidth(S, 14, 20);
    ssSetDWorkWidth(S, 15, 1);
    ssSetDWorkWidth(S, 16, 1000);
    ssSetDWorkWidth(S, 17, 1000);
    ssSetDWorkWidth(S, 18, 5);
    ssSetDWorkWidth(S, 19, 1);
    
    ssSetNumSampleTimes(S, 1);                                                   //ÉèÖÃ1¸öSº¯Êý²ÉÑùÊ±¼ä£»
    ssSetOptions(S, SS_OPTION_WORKS_WITH_CODE_REUSE|            
                    SS_OPTION_EXCEPTION_FREE_CODE|
                    SS_OPTION_USE_TLC_WITH_ACCELERATOR);
}

static void mdlInitializeSampleTimes(SimStruct *S)              
{
    ssSetSampleTime(S, 0, 0.1);                                                  //ÉèÖÃSº¯ÊýµÄ²ÉÑùÊ±¼äÎª0.1s£»
    ssSetOffsetTime(S, 0, 0.0);                                                  //ÉèÖÃSº¯ÊýµÄ²ÉÑùÊ±¼äÆ«ÒÆÁ¿Îª0s£»
}

#define MDL_INITIALIZE_CONDITIONS
static void mdlInitializeConditions(SimStruct *S)
{
    int_T *ramp_vehicle_number = (int_T*)ssGetDWork(S, 0);                       //¼ì²âµ½µÄÔÑµÀ³µÁ¾ÊýÁ¿£»
    int_T *road_vehicle_number = (int_T*)ssGetDWork(S, 1);                       //¼ì²âµ½µÄÖ÷Ïß³µÁ¾ÊýÁ¿£»
    real_T *times = (real_T*)ssGetDWork(S, 2);                                   //ÏµÍ³·ÂÕæÊ±¼ä£»
    real_T *last_ramp_time = (real_T*)ssGetDWork(S, 3);                          //¼ì²âµ½ÉÏÒ»Á¾ÔÑµÀ³µÁ¾µÄÊ±¼ä£»
    real_T *last_road_time = (real_T*)ssGetDWork(S, 4);                          //¼ì²âµÀÉÏÒ»Á¾Ö÷Ïß³µÁ¾µÄÊ±¼ä£»
    real_T *initial_ramp_speed = (real_T*)ssGetDWork(S, 5);                      //¼ì²âµ½ÔÑµÀ³µÁ¾µÄ³õÊ¼ËÙ¶È£»
    real_T *initial_road_speed = (real_T*)ssGetDWork(S, 6);                      //¼ì²âµ½Ö÷Ïß³µÁ¾µÄ³õÊ¼ËÙ¶È£»
    int_T *ramp_merge_number = (int_T*)ssGetDWork(S, 7);                         //ÔÑµÀ³µÁ¾ºÏÁ÷³É¹¦µÄÊýÁ¿£»
    int_T *ramp_stop_number = (int_T*)ssGetDWork(S, 8);                          //ÔÑµÀ³µÁ¾ºÏÁ÷Ê§°ÜµÄÊýÁ¿£»
    real_T *ramp_merge_time = (real_T*)ssGetDWork(S, 9);                         //ÔÑµÀ³µÁ¾ºÏÁ÷µÄÊ±¼ä£»
    int_T *mistake = (int_T*)ssGetDWork(S, 10);                                  //ÏµÍ³ÆÀ¹À´íÎóÊýÁ¿£»
    real_T *jlxs = (real_T*)ssGetDWork(S, 11);                                   //Ö÷Ïß³µÁ¾¾àÀëÏµÊý£»
    real_T *sdxs = (real_T*)ssGetDWork(S, 12);                                   //Ö÷Ïß³µÁ¾ËÙ¶ÈÏµÊý£»
    real_T *deceleration = (real_T*)ssGetDWork(S, 13);                           //ºó³µ¼õËÙ¶È£»
    real_T *chushi = (real_T*)ssGetDWork(S, 14);                                 //ÔÑµÀ³µÁ¾²úÉúÊ±µÄÏà¶ÔÔË¶¯×´Ì¬£»
    int_T *ramp_id = (int_T*)ssGetDWork(S, 15);                                  //»»µÀ³µÁ¾µÄID£»
    real_T *jlxsr = (real_T*)ssGetDWork(S, 16);                                  //ÔÑµÀ³µÁ¾¾àÀëÏµÊý£»
    real_T *sdxsr = (real_T*)ssGetDWork(S, 17);                                  //ÔÑµÀ³µÁ¾ËÙ¶ÈÏµÊý£»
    real_T *heliu = (real_T*)ssGetDWork(S, 18);                                  //ÔÑµÀ³µÁ¾ºÏÁ÷Ê±µÄÏà¶ÔÔË¶¯×´Ì¬£»
    real_T *jiansudu = (real_T*)ssGetDWork(S, 19);
    
    ramp_vehicle_number[0] = 0;
    road_vehicle_number[0] = 0;
    times[0] = 0.0;
    last_ramp_time[0] = 0.0;
    last_road_time[0] = 0.0;
    initial_ramp_speed[0] = 0.0;
    initial_road_speed[0] = 0.0;
    ramp_merge_number[0] = 0;
    ramp_stop_number[0] = 0;
    ramp_merge_time[0] = 0.0;
    mistake[0] = 0;
    int_T i,j;
    for (i = 0 ; i < 1000 ; i++)
    {
        jlxs[i] = 0.0;
    }
    for (j = 0 ; j < 1000 ; j++)
    {
        sdxs[j] = 0.0;
    }
    deceleration[0] = 0.0;
    for (i = 0 ; i < 20 ; i++)
    {
        chushi[i] = 0.0;
    }
    ramp_id[0] = 0;
    for (i = 0 ; i < 1000 ; i++)
    {
        jlxsr[i] = 0.0;
    }
    for (j = 0 ; j < 1000 ; j++)
    {
        sdxsr[j] = 0.0;
    }
    for (i = 0 ; i < 5 ; i++)
    {
        heliu[i] = 0.0;
    }
    jiansudu[0] = 0.0;
}

static void mdlOutputs(SimStruct *S, int_T tid)
{
    real_T *ramp = ssGetOutputPortRealSignal(S, 0);                                //»ñÈ¡µÚÒ»¸öÊä³ö¶Ë¿ÚµÄÐÅºÅ£¬´ú±íÔÑµÀ³µÁ¾µÄ´Ë¿ÌÔË¶¯×´Ì¬£»
    real_T *road = ssGetOutputPortRealSignal(S, 1);                                //»ñÈ¡µÚ¶þ¸öÊä³ö¶Ë¿ÚµÄÐÅºÅ£¬´ú±íÖ÷Ïß³µÁ¾µÄ´Ë¿ÌÔË¶¯×´Ì¬£»
    real_T *ramp_vehicle = ssGetOutputPortRealSignal(S, 2);                        //»ñÈ¡µÚÈý¸öÊä³ö¶Ë¿ÚµÄÐÅºÅ£»
    real_T *message = ssGetOutputPortRealSignal(S, 3);                             //»ñÈ¡µÚËÄ¸öÊä³ö¶Ë¿ÚµÄÐÅºÅ£»
    real_T *ramp_time = mxGetPr(ssGetSFcnParam(S, 0));                             //»ñÈ¡sº¯Êý¶Ô»°¿òµÚÒ»¸ö²ÎÊý£¬´ú±íÔÑµÀ³µÁ¾µÄ±»¼ì²âÊ±¼ä£¨·þ´ÓÔÑµÀ½»Í¨Á÷µÄ³µÍ·Ê±¾à·Ö²¼£©£»
    real_T *road_time = mxGetPr(ssGetSFcnParam(S, 1));                             //»ñÈ¡sº¯Êý¶Ô»°¿òµÚ¶þ¸ö²ÎÊý£¬´ú±íÖ÷Ïß³µÁ¾µÄ±»¼ì²âÊ±¼ä£¨·þ´ÓÖ÷Ïß½»Í¨Á÷µÄ³µÍ·Ê±¾à·Ö²¼£©£»
    size_t iEle = mxGetNumberOfElements(ssGetSFcnParam(S, 0));                     //»ñÈ¡µÚÒ»¸ö²ÎÊýµÄÔªËØ¸öÊý£»
    size_t jEle = mxGetNumberOfElements(ssGetSFcnParam(S, 1));                     //»ñÈ¡µÚ¶þ¸ö²ÎÊýµÄÔªËØ¸öÊý£»
    int_T  i,j,m,u,h;
    real_T W = 2.0, t = 0.1, s1 = 4.5, velocity = 2.0, distance1 = 400.0, distance2 = 430.0, distance3 = 600.0, distance4 = 1000.0;
    // L1´ú±íÔÑµÀ³µÁ¾ºÍÖ÷Ïßºó³µºáÏò¾àÀë£»L2´ú±íÔÑµÀ³µÁ¾ÓëÖ÷ÏßÇ°³µºáÏò¾àÀë£»pÏµÊý£»t·ÂÕæ²½³¤£»s1ÔÑµÀ³µÁ¾»ãÈëÊ±ÓëÖ÷Ïßºó³µ¼äµÄ×îÐ¡¼ä¾à£»s2ÔÑµÀ³µÁ¾»ãÈëÊ±ÓëÖ÷ÏßÇ°³µ¼äµÄ×îÐ¡¼ä¾à£»
    real_T speed1,speed2,speed3,speed4,V1,V2,a1,a2,l1,l2,T,sj,fluctuate,initial,x,x1,x2,x3,k,y1,y2,y3,g1,g2,v1,a,A,B,C;
    //speed1´ú±íÔÑµÀÐ¡ÐÍ³µ³õÊ¼ËÙ¶È£»speed2´ú±íÔÑµÀ´óÐÍ³µ³õÊ¼ËÙ¶È£»speed3´ú±íÖ÷ÏßÐ¡ÐÍ³µ³õÊ¼ËÙ¶È£»speed4´ú±íÖ÷Ïß´óÐÍ³µ³õÊ¼ËÙ¶È£»a1´ú±íÐ¡ÐÍ³µ×î´ó¼ÓËÙ¶È£»a2´ú±í´óÐÍ³µ×î´ó¼ÓËÙ¶È£»l1´ú±íÐ¡ÐÍ³µ³µ³¤£»l2´ú±í´óÐÍ³µ³µ³¤£»T´ú±í·´Ó¦Ê±¼ä£»
    int_T *ramp_vehicle_number = (int_T*)ssGetDWork(S, 0);
    int_T *road_vehicle_number = (int_T*)ssGetDWork(S, 1);
    real_T *times = (real_T*)ssGetDWork(S, 2);
    real_T *last_ramp_time = (real_T*)ssGetDWork(S, 3);
    real_T *last_road_time = (real_T*)ssGetDWork(S, 4);
    real_T *initial_ramp_speed = (real_T*)ssGetDWork(S, 5);
    real_T *initial_road_speed = (real_T*)ssGetDWork(S, 6);
    int_T *ramp_merge_number = (int_T*)ssGetDWork(S, 7);
    int_T *ramp_stop_number = (int_T*)ssGetDWork(S, 8);
    real_T *ramp_merge_time = (real_T*)ssGetDWork(S, 9);
    int_T *mistake = (int_T*)ssGetDWork(S, 10);
    real_T *jlxs = (real_T*)ssGetDWork(S, 11);                                   
    real_T *sdxs = (real_T*)ssGetDWork(S, 12); 
    real_T *deceleration = (real_T*)ssGetDWork(S, 13);
    real_T *chushi = (real_T*)ssGetDWork(S, 14);
    int_T *ramp_id = (int_T*)ssGetDWork(S, 15);
    real_T *jlxsr = (real_T*)ssGetDWork(S, 16);                                   
    real_T *sdxsr = (real_T*)ssGetDWork(S, 17); 
    real_T *heliu = (real_T*)ssGetDWork(S, 18);
    real_T *jiansudu = (real_T*)ssGetDWork(S, 19);
    std::random_device rd;
    std::mt19937 gen(rd());
    std::normal_distribution<> speed1_dis(23, 1.0);                               //Ö÷ÏßÐ¡ÐÍ³µµÄ³õÊ¼ËÙ¶È·þ´ÓÕýÌ¬·Ö²¼N~(23,2.25)£¬ËÙ¶È·¶Î§ÔÚ25-31m/sÖ®¼ä£»
    std::normal_distribution<> speed2_dis(20, 1.0);                               //Ö÷Ïß´óÐÍ³µµÄ³õÊ¼ËÙ¶È·þ´ÓÕýÌ¬·Ö²¼N~(21,1.0)£¬ËÙ¶È·¶Î§ÔÚ19-23m/sÖ®¼ä£»
    std::normal_distribution<> speed3_dis(17, 1.0);                               //ÔÑµÀÐ¡ÐÍ³µµÄ³õÊ¼ËÙ¶È·þ´ÓÕýÌ¬·Ö²¼N~(17,1)£¬ËÙ¶È·¶Î§ÔÚ15-19m/sÖ®¼ä£»
    std::normal_distribution<> speed4_dis(15, 1.0);                               //ÔÑµÀ´óÐÍ³µµÄ³õÊ¼ËÙ¶È·þ´ÓÕýÌ¬·Ö²¼N~(15,1)£¬ËÙ¶È·¶Î§ÔÚ13-17m/sÖ®¼ä£»
    std::normal_distribution<> V1_dis(25,2.25);                                   //ÆÚÍûËÙ¶È£»
    std::normal_distribution<> V2_dis(23,2.25);                                   //ÆÚÍûËÙ¶È£»
    std::normal_distribution<> a1_dis(1.7, 0.09);                                  //Ð¡ÐÍ³µµÄ×î´ó¼ÓËÙ¶È·þ´ÓÕýÌ¬·Ö²¼N~(1.7,0.09)£¬¼ÓËÙ¶È·¶Î§ÔÚ1.4-2.0m/sÖ®¼ä£»
    std::normal_distribution<> a2_dis(0.9, 0.04);                                  //´óÐÍ³µµÄ×î´ó¼ÓËÙ¶È·þ´ÓÕýÌ¬·Ö²¼N~(0.9,0.04)£¬¼ÓËÙ¶È·¶Î§ÔÚ0.6-1.2m/sÖ®¼ä£»
    std::normal_distribution<> l1_dis(6.0, 0.09);                                  //Ð¡ÐÍ³µµÄ³µ³¤·þ´ÓÕýÌ¬·Ö²¼N~(6.0,0.09)£¬³µ³¤·¶Î§ÔÚ5.0-7.0mÖ®¼ä£»
    std::normal_distribution<> l2_dis(12.0, 0.64);                                 //´óÐÍ³µµÄ³µ³¤·þ´ÓÕýÌ¬·Ö²¼N~(12.0,1.0)£¬³µ³¤·¶Î§ÔÚ10.0-14.0mÖ®¼ä£»
    std::binomial_distribution<> bio_dis(1, 0.2);                                  //´ó¡¢Ð¡³µÐÍµÄÕ¼±È·þ´Ó¶þÏî·Ö²¼(´óÐÍ³µÕ¼±È20%)£»
    std::normal_distribution<> T_dis(0.6, 0.09);                                   //¼ÝÊ»Ô±·´Ó¦Ê±¼ä·þ´ÓÕýÌ¬·Ö²¼N~(0.6,0.09)£¬·´Ó¦Ê±¼äÔÚ0.4-1.5sÖ®¼ä£»
    std::normal_distribution<> sj_dis(1.5,0.04);                                   //¼ÝÊ»Ô±µÄÆÚÍû¸ú³ÛÊ±¾à£»
    std::uniform_real_distribution<> fluctuate_dis(-0.1,0.1);                      //¼ÓËÙ¶È²¨¶¯·þ´Ó¾ùÔÈ·Ö²¼£»
    std::normal_distribution<> initial_dis(0,0.25);                                //ºó³µÓëÇ°³µµÄËÙ¶È²¨¶¯;
    std::normal_distribution<> k_dis(0.5, 0.0225);                                 //¼ÝÊ»Ô±µÄÇÖÂÔÏµÊý£¬½éÓÚ£¨0.0£¬1.0£©£»
    std::normal_distribution<> jlxs_dis(1.0,0.01);                                 //Ö÷Ïß³µÁ¾¾àÀëÏµÊý£¬½éÓÚ£¨0.8£¬1.2£©£»
    std::normal_distribution<> sdxs_dis(1.0,0.01);                                 //Ö÷Ïß³µÁ¾ËÙ¶ÈÏµÊý£¬½éÓÚ£¨0.8£¬1.2£©£»
    std::normal_distribution<> jlxsr_dis(1.0,0.01);                                //ÔÑµÀ³µÁ¾¾àÀëÏµÊý£¬½éÓÚ£¨0.8£¬1.2£©£»
    std::normal_distribution<> sdxsr_dis(1.0,0.01);                                //ÔÑµÀ³µÁ¾ËÙ¶ÈÏµÊý£¬½éÓÚ£¨0.8£¬1.2£©£»
    
    speed1 = speed1_dis(gen);
    while ((speed1 < 21.0) | (speed1 > 25.0))
    {
        std::random_device rd;
        std::mt19937 gen(rd());
        speed1 = speed1_dis(gen);
    }
    
    speed2 = speed2_dis(gen);
    while ((speed2 < 18.0) | (speed2 > 22.0))
    {
        std::random_device rd;
        std::mt19937 gen(rd());
        speed2 = speed2_dis(gen);
    }
    
    speed3 = speed3_dis(gen);
    while ((speed3 < 15.0) | (speed3 > 19.0))
    {
        std::random_device rd;
        std::mt19937 gen(rd());
        speed3 = speed3_dis(gen);
    }
    
    speed4 = speed4_dis(gen);
    while ((speed4 < 13.0) | (speed4 > 17.0))
    {
        std::random_device rd;
        std::mt19937 gen(rd());
        speed4 = speed4_dis(gen);
    }
    
    V1 = V1_dis(gen);
    while ((V1 < 22.0) | (V1 > 28.0))
    {
        std::random_device rd;
        std::mt19937 gen(rd());
        V1 = V1_dis(gen);
    }
    
    V2 = V2_dis(gen);
    while ((V2 < 20.0) | (V2 > 26.0))
    {
        std::random_device rd;
        std::mt19937 gen(rd());
        V2 = V2_dis(gen);
    }
    
    a1 = a1_dis(gen);
    while ((a1 < 1.4) | (a1 > 2.0))
    {
        std::random_device rd;
        std::mt19937 gen(rd());
        a1 = a1_dis(gen);
    }
    
    a2 = a2_dis(gen);
    while ((a2 < 0.6) | (a2 > 1.2))
    {
        std::random_device rd;
        std::mt19937 gen(rd());
        a2 = a2_dis(gen);
    }
    
    l1 = l1_dis(gen);
    while ((l1 < 5.0) | (l1 > 7.0))
    {
        std::random_device rd;
        std::mt19937 gen(rd());
        l1 = l1_dis(gen);
    }
    
    l2 = l2_dis(gen);
    while ((l2 < 10.0) | (l2 > 14.0))
    {
        std::random_device rd;
        std::mt19937 gen(rd());
        l2 = l2_dis(gen);
    }
    
    T = floor(10*T_dis(gen)+0.5)/10;
    while ((T < 0.4) | (T > 1.5))
    {
        std::random_device rd;
        std::mt19937 gen(rd());
        T = floor(10*T_dis(gen)+0.5)/10;
    }
    
    sj = floor(10*sj_dis(gen)+0.5)/10;
    while ((sj < 1.1) | (sj > 1.9))
    {
        std::random_device rd;
        std::mt19937 gen(rd());
        sj = floor(10*sj_dis(gen)+0.5)/10;
    }
    
    fluctuate = fluctuate_dis(gen);
    
    initial = initial_dis(gen);
    while ((initial < -1.5) | (initial > 1.5))
    {
        std::random_device rd;
        std::mt19937 gen(rd());
        initial = initial_dis(gen);
    }
    
    k = k_dis(gen);
    while ((k < 0.0) | (k > 1.0))
    {
        std::random_device rd;
        std::mt19937 gen(rd());
        k = k_dis(gen);
    }
    
    for (i = 0 ; i < 1000 ; i++)
    {
        jlxs[i] = jlxs_dis(gen);
        while ((jlxs[i] < 0.8) | (jlxs[i] > 1.2))
        {
            std::random_device rd;
            std::mt19937 gen(rd());
            jlxs[i] = jlxs_dis(gen);
        }
    }
    
    for (j = 0 ; j < 1000 ; j++)
    {
        sdxs[j] = sdxs_dis(gen);
        while ((sdxs[j] < 0.8) | (sdxs[j] > 1.2))
        {
            std::random_device rd;
            std::mt19937 gen(rd());
            sdxs[j] = sdxs_dis(gen);
        }
    }
    
    for (i = 0 ; i < 1000 ; i++)
    {
        jlxsr[i] = jlxsr_dis(gen);
        while ((jlxsr[i] < 0.8) | (jlxsr[i] > 1.2))
        {
            std::random_device rd;
            std::mt19937 gen(rd());
            jlxsr[i] = jlxsr_dis(gen);
        }
    }
    
    for (j = 0 ; j < 1000 ; j++)
    {
        sdxsr[j] = sdxsr_dis(gen);
        while ((sdxsr[j] < 0.8) | (sdxsr[j] > 1.2))
        {
            std::random_device rd;
            std::mt19937 gen(rd());
            sdxsr[j] = sdxsr_dis(gen);
        }
    }
    
    //================================================================ÔÑµÀ³µÁ¾ÐÐÊ»Ê±¼ä¸üÐÂ====================================================================//
    
    for (i = 0 ; i < ramp_vehicle_number[0] ; i++)
    {
        if (ramp[15*i] > 0.0)
        {
            ramp[15*i+6] = ramp[15*i+6] + t;                             //ÔÑµÀ³µÁ¾ÐÐÊ»µÄÊ±¼ä£»
        }
    }
    
    //================================================================Ö÷Ïß³µÁ¾ÐÐÊ»Ê±¼ä¸üÐÂ======================================================================//
    
    for (j = 0 ; j < road_vehicle_number[0] + ramp_merge_number[0] ; j++)
    {
        if (road[15*j] > 0.0)
        {
            road[15*j+6] = road[15*j+6] + t;                             //Ö÷Ïß³µÁ¾ÐÐÊ»µÄÊ±¼ä£»
        }
    }
    
     //===============================================================Ö÷Ïß³µÁ¾µ½´ïÒ»¶¨Î»ÖÃ¹éÁã===================================================================//
    
    for (j = 0 ; j < road_vehicle_number[0] + ramp_merge_number[0] ; j++)
    {
        if (road[15*j+3] >= distance4)
        {
            road[15*j] = 0;
            road[15*j+1] = 0;
            road[15*j+2] = 0;
            road[15*j+3] = 0;
            road[15*j+4] = 0;
            road[15*j+5] = 0;
            road[15*j+6] = 0;
            road[15*j+7] = 0;
            road[15*j+8] = 0;
            road[15*j+9] = 0;
            road[15*j+10] = 0;
            road[15*j+11] = 0;
            road[15*j+12] = 0;
            road[15*j+13] = 0;
            road[15*j+14] = 0;
        }
    }
    
    //===============================================================ÔÑµÀ³µÁ¾ºÏÁ÷===================================================================//
    
    for (i = 0 ; i < ramp_vehicle_number[0] ; i++)
    {
        for (j = 0 ; j < road_vehicle_number[0] + ramp_merge_number[0] ; j++)
        {
            if ((ramp[15*i+3] > distance2) & (ramp[15*i+3] < distance3))                     //ÔÑµÀ³µÁ¾ÔÚ¼ÓËÙ³µµÀÄÚ£»
            {
                if (((ramp[15*i+3] - road[15*(j+1)+3] - ramp[15*i+5] > s1) & (road[15*j+3] - ramp[15*i+3] - road[15*j+5] > s1)))
                {
                    g1 = 6.7553 * exp(-0.2684*(road[15*j]-ramp[15*i]));
                    g2 = 5.3472 * exp(0.5104*(road[15*(j+1)]-ramp[15*i]));
                    if ((jlxsr[i]*(road[15*j+3]-ramp[15*i+3]-road[15*j+5]) > g1) & (jlxsr[i]*(ramp[15*i+3]-road[15*(j+1)+3]-ramp[15*i+5]) > g2))
                    {
                        ramp_merge_number[0] = ramp_merge_number[0] + 1;                     //ºÏÁ÷³É¹¦ÔÑµÀ³µÁ¾Êý£»
                        ramp_merge_time[0] = times[0];                                       //ºÏÁ÷³É¹¦µÄÊ±¿Ì£»
                        ramp_id[0] = (int_T)ramp[15*i+7];                                    //ºÏÁ÷³É¹¦³µÁ¾µÄID£»
                        heliu[0] = road[15*j+3] - ramp[15*i+3] - road[15*j+5];
                        heliu[1] = road[15*j] - ramp[15*i];
                        heliu[2] = ramp[15*i+3] - road[15*(j+1)+3] - ramp[15*i+5];
                        heliu[3] = ramp[15*i] - road[15*(j+1)];
                        heliu[4] = (int_T)road[15*(j+1)+7];
                        deceleration[0] = pow(road[15*(j+1)],2) / (3*road[15*(j+1)]*0.6 - 2*(ramp[15*i+3]-road[15*(j+1)+3]-ramp[15*i+5]) + pow(ramp[15*i],2)/(-3));
                        
                        for (m = road_vehicle_number[0] + ramp_merge_number[0] - 1 ; m > j+1 ;  m--) //Ö÷Ïß³µÁ¾ÖØÐÂµ÷Õû£»
                        {
                            road[15*m] = road[15*(m-1)];
                            road[15*m+1] = road[15*(m-1)+1];
                            road[15*m+2] = road[15*(m-1)+2];
                            road[15*m+3] = road[15*(m-1)+3];
                            road[15*m+4] = road[15*(m-1)+4];
                            road[15*m+5] = road[15*(m-1)+5];
                            road[15*m+6] = road[15*(m-1)+6];
                            road[15*m+7] = road[15*(m-1)+7];
                            road[15*m+8] = road[15*(m-1)+8];
                            road[15*m+9] = road[15*(m-1)+9];
                            road[15*m+10] = road[15*(m-1)+10];
                            road[15*m+11] = road[15*(m-1)+11];
                            road[15*m+12] = road[15*(m-1)+12];
                            road[15*m+13] = road[15*(m-1)+13];
                            road[15*m+14] = road[15*(m-1)+14];
                        }
                        road[15*(j+1)] = ramp[15*i];
                        road[15*(j+1)+1] = ramp[15*i+1];
                        road[15*(j+1)+2] = ramp[15*i+2];
                        road[15*(j+1)+3] = ramp[15*i+3];
                        road[15*(j+1)+4] = ramp[15*i+4];
                        road[15*(j+1)+5] = ramp[15*i+5];
                        road[15*(j+1)+6] = ramp[15*i+6];
                        road[15*(j+1)+7] = ramp[15*i+7];
                        road[15*(j+1)+8] = ramp[15*i+8];
                        road[15*(j+1)+9] = ramp[15*i+9];
                        road[15*(j+1)+10] = ramp[15*i+10];
                        road[15*(j+1)+11] = ramp[15*i+11];
                        road[15*(j+1)+12] = ramp[15*i+12];
                        road[15*(j+1)+13] = ramp[15*i+13];
                        road[15*(j+1)+14] = ramp[15*i+14];
                        
                        ramp[15*i] = 0;                                  
                        ramp[15*i+1] = 0;
                        ramp[15*i+2] = 0;
                        ramp[15*i+3] = 0;
                        ramp[15*i+4] = 0;
                        ramp[15*i+5] = 0;
                        ramp[15*i+6] = 0;
                        ramp[15*i+7] = 0;
                        ramp[15*i+8] = 0;
                        ramp[15*i+9] = 1;
                        ramp[15*i+10] = 0;
                        ramp[15*i+11] = 0;
                        ramp[15*i+12] = 0;
                        ramp[15*i+13] = 0;
                        ramp[15*i+14] = 0;
                    }
                }
            }
            else if (ramp[15*i+3] >= distance3)                                  //ÔÑµÀ³µÁ¾µ½´ï¼ÓËÙ³µµÀÄ©¶Ë£¬ºÏÁ÷Ê§°Ü£»
            {
                ramp[15*i] = 0;
                ramp[15*i+1] = 0;
                ramp[15*i+2] = 0;
                ramp[15*i+3] = 0;
                ramp[15*i+4] = 0;
                ramp[15*i+5] = 0;
                ramp[15*i+6] = 0;
                ramp[15*i+7] = 0;
                ramp[15*i+8] = 0;
                ramp[15*i+9] = 0;
                ramp[15*i+10] = 0;
                ramp[15*i+11] = 0;
                ramp[15*i+12] = 0;
                ramp[15*i+13] = 0;
                ramp[15*i+14] = 0;
                
                ramp_stop_number[0] = ramp_stop_number[0] + 1;               //ºÏÁ÷Ê§°ÜµÄÔÑµÀ³µÁ¾Êý£»
            }
        }
    }
    
    //================================================================ÔÑµÀ³µÁ¾µÄ¼ÓËÙ¶È===================================================================//    
    
    for (i = 0 ; i < ramp_vehicle_number[0] ; i++)
    {
        for (j = 0 ; j < road_vehicle_number[0] + ramp_merge_number[0] ; j++)
        {
            if (i == 0)
            {
                h = -1;
            }
            else if (i > 0)
            {
                h = i - 1;
                while (ramp_vehicle_state[14][15*h+3] == 0)
                {
                    h = h - 1;
                    if (h < 0)
                    {
                        break;
                    }
                }
            }

            if (h < 0)                                                       //ÔÑµÀ³µÁ¾Ç°·½Ã»ÓÐ³µÁ¾£»
            {
                if (ramp[15*i+6] < ramp[15*i+11])
                {
                    ramp[15*i+1] = fluctuate;
                }
                else if (ramp[15*i+6] > ramp[15*i+11])
                {
                    if ((road_vehicle_state[14][15*j+3] - ramp_vehicle_state[14][15*i+3] > 0.0) & (ramp_vehicle_state[14][15*i+3] - road_vehicle_state[14][15*(j+1)+3] > 0.0))
                    {
                        /*if ((road_vehicle_state[14][15*j+3] - ramp_vehicle_state[14][15*i+3] - road[15*j+5] < s1) & (abs(road_vehicle_state[14][15*j] - ramp_vehicle_state[14][15*i]) < velocity))                   //ÀëÇ°³µ¹ý½ü£»
                        {
                            ramp[15*i+1] = -ramp[15*i+13] * (2 - jlxsr[i]*(distance3-ramp_vehicle_state[14][15*i+3])/10/ramp_vehicle_state[14][15*i]) * 2.1 + fluctuate;
                        }
                        else if ((ramp_vehicle_state[14][15*i+3] - road_vehicle_state[14][15*(j+1)+3] - ramp[15*i+5] < s1) & (abs(ramp_vehicle_state[14][15*i] - road_vehicle_state[14][15*(j+1)]) < velocity))       //Àëºó³µ¹ý½ü£»
                        {
                            ramp[15*i+1] = -ramp[15*i+13] * (2 - jlxsr[i]*(distance3-ramp_vehicle_state[14][15*i+3])/10/ramp_vehicle_state[14][15*i]) * 2.1 + fluctuate;
                        }
                        else
                        {*/
                            x1 = 0.103 + 1.84 * sdxsr[i]*(road_vehicle_state[14][15*j]-ramp_vehicle_state[14][15*i]) / jlxsr[i]/(road_vehicle_state[14][15*j+3]-ramp_vehicle_state[14][15*i+3]-road[15*j+5]) - 0.5 * sdxsr[i]*(ramp_vehicle_state[14][15*i]-road_vehicle_state[14][15*(j+1)]) + 0.134 * jlxsr[i]*(road_vehicle_state[14][15*j+3]-ramp_vehicle_state[14][15*i+3]-road[15*j+5]-0.4*ramp_vehicle_state[14][15*i]);
                            x2 = ramp[15*i+13] * ramp[15*i+8];
                            x3 = -ramp[15*i+13] * (2 - jlxsr[i]*(distance3-ramp_vehicle_state[14][15*i+3])/10/ramp_vehicle_state[14][15*i]) * 2.1;
                            if (x1 > 0.0)
                            {
                                if (x1 < x2)
                                {
                                    ramp[15*i+1] = x1 + fluctuate;
                                }
                                else
                                {
                                    ramp[15*i+1] = x2 + fluctuate;
                                }
                            }
                            else
                            {
                                if (x1 > x3)
                                {
                                    ramp[15*i+1] = x1 + fluctuate;
                                }
                                else
                                {
                                    ramp[15*i+1] = x3 + fluctuate;
                                }
                            }
                        /*}*/
                    }
                }
            }
            else if (h >= 0)                                                      //ÔÑµÀ³µÁ¾Ç°·½ÓÐ³µÁ¾£»
            {
                if (ramp[15*i+6] < ramp[15*i+11])
                {
                    ramp[15*i+1] = fluctuate;
                }
                else if (ramp[15*i+6] > ramp[15*i+11])
                {
                    if ((road_vehicle_state[14][15*j+3] - ramp_vehicle_state[14][15*i+3] > 0.0) & (ramp_vehicle_state[14][15*i+3] - road_vehicle_state[14][15*(j+1)+3] > 0.0))
                    {
                        /*if ((road_vehicle_state[14][15*j+3] - ramp_vehicle_state[14][15*i+3] - road[15*j+5] < s1) & (abs(road_vehicle_state[14][15*j] - ramp_vehicle_state[14][15*i]) < velocity))                   //ÀëÇ°³µ¹ý½ü£»
                        {
                            ramp[15*i+1] = -ramp[15*i+13] * (2 - jlxs[i]*(distance3-ramp_vehicle_state[14][15*i+3])/10/ramp_vehicle_state[14][15*i]) * 2.1 + fluctuate;
                        }
                        else if ((ramp_vehicle_state[14][15*i+3] - road_vehicle_state[14][15*(j+1)+3] - ramp[15*i+5] < s1) & (abs(ramp_vehicle_state[14][15*i] - road_vehicle_state[14][15*(j+1)]) < velocity))       //Àëºó³µ¹ý½ü£»
                        {
                            ramp[15*i+1] = -ramp[15*i+13] * (2 - jlxs[i]*(distance3-ramp_vehicle_state[14][15*i+3])/10/ramp_vehicle_state[14][15*i]) * 2.1 + fluctuate;
                        }
                        else
                        {*/
                            A = pow(0.6, 2);
                            B = 2 * ramp_vehicle_state[14][15*i] * 0.6 + 2 * 4.2 * 0.6 * ramp[15*i+2] + 4.2 * pow(0.6, 2);
                            C = -2 * 4.2 * (jlxsr[i]*(ramp_vehicle_state[14][15*h+3]-ramp_vehicle_state[14][15*i+3]-ramp[15*h+5]) - sdxsr[i]*(ramp_vehicle_state[14][15*i]-ramp_vehicle_state[14][15*h])*0.6 - ramp_vehicle_state[14][15*i]*ramp[15*i+2] - s1) + pow(ramp_vehicle_state[14][15*i], 2) - pow(ramp_vehicle_state[14][15*h], 2);
                            a = (-B + pow(pow(B, 2) - 4*A*C, 0.5))/(2*A);
                            x1 = 0.103 + 1.84 * sdxsr[i]*(road_vehicle_state[14][15*j]-ramp_vehicle_state[14][15*i]) / jlxsr[i]/(road_vehicle_state[14][15*j+3]-ramp_vehicle_state[14][15*i+3]-road[15*j+5]) - 0.5 * sdxsr[i]*(ramp_vehicle_state[14][15*i]-road_vehicle_state[14][15*(j+1)]) + 0.134 * jlxsr[i]*(road_vehicle_state[14][15*j+3]-ramp_vehicle_state[14][15*i+3]-road[15*j+5]-0.4*ramp_vehicle_state[14][15*i]);
                            x2 = ramp[15*i+13] * ramp[15*i+8];
                            x3 = -ramp[15*i+13] * (2 - jlxsr[i]*(distance3-ramp_vehicle_state[14][15*i+3])/10/ramp_vehicle_state[14][15*i]) * 2.1;
                            if (x1 > 0.0)
                            {
                                if (x1 < x2)
                                {
                                    ramp[15*i+1] = x1 + fluctuate;
                                }
                                else
                                {
                                    ramp[15*i+1] = x2 + fluctuate;
                                }
                            }
                            else
                            {
                                if (x1 > x3)
                                {
                                    ramp[15*i+1] = x1 + fluctuate;
                                }
                                else
                                {
                                    ramp[15*i+1] = x3 + fluctuate;
                                }
                            }
                            if (ramp[15*i+1] > a)
                            {
                                ramp[15*i+1] = a;
                            }
                            else
                            {
                                ramp[15*i+1] = ramp[15*i+1];
                            }
                        /*}*/
                    }
                }
            }
        }
    }
    
    //==============================================================Ö÷Ïß³µÁ¾µÄ³µÁ¾¼ÓËÙ¶È=========================================================================//
    
    if (road[6] < road[11])
    {
        road[1] = fluctuate;
    }
    else if (road[6] > road[11])
    {
        road[1] = 2.5 * road_vehicle_state[14][8] * (1 - road_vehicle_state[14][0] / road[10]) * pow(0.025 + road_vehicle_state[14][0] / road[10], 0.5) + fluctuate;
    }
    
    /*if ((times[0] - ramp_merge_time[0] >= 0.0) & (times[0] - ramp_merge_time[0] <= 0.6) & (ramp_merge_time[0] > 0.0))
    {
        for (j = 1 ; j < road_vehicle_number[0] + ramp_merge_number[0] ; j++)
        {
            for (i = 0 ; i < ramp_vehicle_number[0] ; i++)
            {
                if (road[15*j+6] < road[15*j+11])
                {
                    road[15*j+1] = fluctuate;
                }
                else if (road[15*j+6] > road[15*j+11])
                {
                    if (road[15*(j-1)+3] == 0)
                    {
                        road[15*j+1] = 2.5 * road[15*j+8] * (1 - road[15*j] / road[15*j+10]) * pow(0.0025 + road[15*j] / road[15*j+10], 0.5) + fluctuate;
                    }
                    else
                    {
                        if ((ramp[15*i+3] - road[15*j+3] > 0.0) & (road[15*(j-1)+3] - ramp[15*i+3] > 0.0))
                        {
                            if ((ramp[15*i+3] - road[15*j+3] - ramp[15*i+5] < s1) & (abs(ramp[15*i] - road[15*j]) < velocity))
                            {
                                road[15*j+1] = road[15*j+13] * road[15*j+8] + fluctuate;
                            }
                            else
                            {
                                y1 = -0.24 + 0.332 * pow(road[15*j], 0.81) / pow(road[15*(j-1)+3]-road[15*j+3]-road[15*(j-1)+5], 0.14) * (road[15*(j-1)]-road[15*j]) + 1.72 * pow(road[15*j], 0.81) / pow(ramp[15*i+3]-road[15*j+3]-ramp[15*i+5], 0.744) * (ramp[15*i]-road[15*j]) + 0.08 / (road[15*(j-1)+3]-road[15*j+3]-road[15*(j-1)+5]) * (road[15*(j-1)+3]-road[15*j+3]-road[15*(j-1)+5]-road[15*j+12]*road[15*j]) + 0.16 / (ramp[15*i+3]-road[15*(j-1)+3]-ramp[15*i+5]) * (ramp[15*i+3]-road[15*(j-1)+3]-ramp[15*i+5]-0.4*road[15*j]);
                                y2 = road[15*j+13] * road[15*j+8];
                                y3 = -road[15*j+13] * 4.2;
                                if (y1 > 0.0)
                                {
                                    if (road[15*j] >= road[15*j+10])                          //µ±Ç°ËÙ¶È´óÓÚÆÚÍûËÙ¶ÈÊ±£»
                                    {
                                        road[15*j+1] = fluctuate;
                                    }
                                    else
                                    {
                                        if (y1 < y2)
                                        {
                                            road[15*j+1] = y1 + fluctuate;
                                        }
                                        else
                                        {
                                            road[15*j+1] = y2 + fluctuate;
                                        }
                                    }
                                }
                                else
                                {
                                    if (y1 > y3)
                                    {
                                        road[15*j+1] = y1 + fluctuate;
                                    }
                                    else
                                    {
                                        road[15*j+1] = y3 + fluctuate;
                                    }
                                }
                            }
                        }
                        else
                        {
                            y1 = 0.21 * (0.5/atan(W/(road[15*(j-1)+3]-road[15*j+3]-road[15*(j-1)+5])) - 0.5/atan(W/(road[15*j]*road[15*j+12]))) - 808.25 * W * (road[15*j] - road[15*(j-1)]) / pow((road[15*(j-1)+3] - road[15*j+3] - road[15*(j-1)+5]), 2);
                            y2 = pow(road[15*j], 2) / (2*road[15*j]*road[15*j+2] - 2*(road[15*(j-1)+3]-road[15*j+3]-road[15*j+5]) - pow(road[15*(j-1)], 2)/3);
                            y3 = 2.5 * road[15*j+8] * (1 - road[15*j] / road[15*j+10]) * pow(0.0025 + road[15*j] / road[15*j+10], 0.5);
                            if (y1 >= 0)
                            {
                                if (road[15*j] >= road[15*j+10])                          //µ±Ç°ËÙ¶È´óÓÚÆÚÍûËÙ¶ÈÊ±£»
                                {
                                    road[15*j+1] = fluctuate;
                                }
                                else
                                {
                                    if (y1 < y3)
                                    {
                                        road[15*j+1] = y1 + fluctuate;
                                    }
                                    else
                                    {
                                        road[15*j+1] = y3 + fluctuate;
                                    }
                                }
                            }
                            else
                            {
                                if (y1 > -2.5)
                                {
                                    road[15*j+1] = y1 + fluctuate;
                                }
                                else 
                                {
                                    if (y2 < -2.5)
                                    {
                                        road[15*j+1] = y2 + fluctuate;
                                    }
                                    else
                                    {
                                        road[15*j+1] = -2.5 + fluctuate;
                                    }
                                }
                            }
                        }
                    }
                }
            }
        }
    }
    else
    {
        for (j = 1 ; j < road_vehicle_number[0] + ramp_merge_number[0] ; j++)
        {
            for (i = 0 ; i < ramp_vehicle_number[0] ; i++)
            {
                if (road[15*j+6] < road[15*j+11])
                {
                    road[15*j+1] = fluctuate;
                }
                else if (road[15*j+6] > road[15*j+11])
                {
                    if (road_vehicle_state[14][15*(j-1)+3] == 0)
                    {
                        road[15*j+1] = 2.5 * road[15*j+8] * (1 - road_vehicle_state[14][15*j] / road[15*j+10]) * pow(0.0025 + road_vehicle_state[14][15*j] / road[15*j+10], 0.5) + fluctuate;
                    }
                    else
                    {
                        if ((ramp_vehicle_state[14][15*i+3] - road_vehicle_state[14][15*j+3] > 0.0) & (road_vehicle_state[14][15*(j-1)+3] - ramp_vehicle_state[14][15*i+3] > 0.0))
                        {
                            if ((ramp_vehicle_state[14][15*i+3] - road_vehicle_state[14][15*j+3] - ramp[15*i+5] < s1) & (abs(ramp_vehicle_state[14][15*i] - road_vehicle_state[14][15*j]) < velocity))
                            {
                                road[15*j+1] = road[15*j+13] * road[15*j+8] + fluctuate;
                            }
                            else
                            {
                                y1 = -0.24 + 0.332 * pow(road_vehicle_state[14][15*j], 0.81) / pow(road_vehicle_state[14][15*(j-1)+3]-road_vehicle_state[14][15*j+3]-road[15*(j-1)+5], 0.14) * (road_vehicle_state[14][15*(j-1)]-road_vehicle_state[14][15*j]) + 1.72 * pow(road_vehicle_state[14][15*j], 0.81) / pow(ramp_vehicle_state[14][15*i+3]-road_vehicle_state[14][15*j+3]-ramp[15*i+5], 0.744) * (ramp_vehicle_state[14][15*i]-road_vehicle_state[14][15*j]) + 0.08 / (road_vehicle_state[14][15*(j-1)+3]-road_vehicle_state[14][15*j+3]-road[15*(j-1)+5]) * (road_vehicle_state[14][15*(j-1)+3]-road_vehicle_state[14][15*j+3]-road[15*(j-1)+5]-road[15*j+12]*road_vehicle_state[14][15*j]) + 0.16 / (ramp_vehicle_state[14][15*i+3]-road_vehicle_state[14][15*(j-1)+3]-ramp[15*i+5]) * (ramp_vehicle_state[14][15*i+3]-road_vehicle_state[14][15*(j-1)+3]-ramp[15*i+5]-0.4*road_vehicle_state[14][15*j]);
                                y2 = road[15*j+13] * road[15*j+8];
                                y3 = -road[15*j+13] * 2.1;
                                if (y1 > 0.0)
                                {
                                    if (road_vehicle_state[14][15*j] >= road[15*j+10])                          //µ±Ç°ËÙ¶È´óÓÚÆÚÍûËÙ¶ÈÊ±£»
                                    {
                                        road[15*j+1] = fluctuate;
                                    }
                                    else
                                    {
                                        if (y1 < y2)
                                        {
                                            road[15*j+1] = y1 + fluctuate;
                                        }
                                        else
                                        {
                                            road[15*j+1] = y2 + fluctuate;
                                        }
                                    }
                                }
                                else
                                {
                                    if (y1 > y3)
                                    {
                                        road[15*j+1] = y1 + fluctuate;
                                    }
                                    else
                                    {
                                        road[15*j+1] = y3 + fluctuate;
                                    }
                                }
                            }
                        }
                        else
                        {
                            y1 = 0.21 * (0.5/atan(W/(road_vehicle_state[14][15*(j-1)+3]-road_vehicle_state[14][15*j+3]-road[15*(j-1)+5])) - 0.5/atan(W/(road_vehicle_state[14][15*j]*road[15*j+12]))) - 808.25 * W * (road_vehicle_state[14][15*j] - road_vehicle_state[14][15*(j-1)]) / pow((road_vehicle_state[14][15*(j-1)+3] - road_vehicle_state[14][15*j+3] - road[15*(j-1)+5]), 2);
                            y2 = pow(road_vehicle_state[14][15*j], 2) / (2*road_vehicle_state[14][15*j]*road[15*j+2] - 2*(road_vehicle_state[14][15*(j-1)+3]-road_vehicle_state[14][15*j+3]-road[15*j+5]) - pow(road_vehicle_state[14][15*(j-1)], 2)/3);
                            y3 = 2.5 * road[15*j+8] * (1 - road_vehicle_state[14][15*j] / road[15*j+10]) * pow(0.0025 + road_vehicle_state[14][15*j] / road[15*j+10], 0.5);
                            if (y1 >= 0)
                            {
                                if (road[15*j] >= road[15*j+10])                          //µ±Ç°ËÙ¶È´óÓÚÆÚÍûËÙ¶ÈÊ±£»
                                {
                                    road[15*j+1] = fluctuate;
                                }
                                else
                                {
                                    if (y1 < y3)
                                    {
                                        road[15*j+1] = y1 + fluctuate;
                                    }
                                    else
                                    {
                                        road[15*j+1] = y3 + fluctuate;
                                    }
                                }
                            }
                            else
                            {
                                if (y1 > -2.5)
                                {
                                    road[15*j+1] = y1 + fluctuate;
                                }
                                else 
                                {
                                    if (y2 < -2.5)
                                    {
                                        road[15*j+1] = y2 + fluctuate;
                                    }
                                    else
                                    {
                                        road[15*j+1] = -2.5 + fluctuate;
                                    }
                                }
                            }
                        }
                    }
                }
            }
        }
    }*/
                            
    if ((times[0] - ramp_merge_time[0] >= 0.0) & (times[0] - ramp_merge_time[0] < 0.6) & (ramp_merge_time[0] > 0.0))
    {
        for (j = 1 ; j < road_vehicle_number[0] + ramp_merge_number[0] ; j++)
        {
            if (road[15*j+6] < road[15*j+11])
            {
                road[15*j+1] = fluctuate;
            }
            else if (road[15*j+6] > road[15*j+11])
            {
                if (road[15*(j-1)+3] == 0)                               //Ö÷Ïß³µÁ¾Ç°·½Ã»ÓÐ³µ£»
                {
                    road[15*j+1] = 2.5 * road[15*j+8] * (1 - road[15*j] / road[15*j+10]) * pow(0.0025 + road[15*j] / road[15*j+10], 0.5) + fluctuate;
                }
                else                                                     //Ö÷Ïß³µÁ¾Ç°·½ÓÐ³µ£»
                {
                    if (road[15*(j-1)+3] - road[15*j+3] - road[15*(j-1)+5] > 5.0 * road[15*(j-1)])
                    {
                        road[15*j+1] = 2.5 * road[15*j+8] * (1 - road[15*j] / road[15*j+10]) * pow(0.0025 + road[15*j] / road[15*j+10], 0.5) + fluctuate;
                    }
                    else
                    {
                        y1 = 0.21 * (0.5/atan(W/jlxs[j]/(road[15*(j-1)+3]-road[15*j+3]-road[15*(j-1)+5])) - 0.5/atan(W/(road[15*j]*road[15*j+12]))) - 808.25 * W * sdxs[j]*(road[15*j]-road[15*(j-1)]) / pow(jlxs[j]*(road[15*(j-1)+3]-road[15*j+3]-road[15*(j-1)+5]), 2);
                        y2 = -road[15*j+13] * 4.2;
                        y3 = 2.5 * road[15*j+8] * (1 - road[15*j] / road[15*j+10]) * pow(0.0025 + road[15*j] / road[15*j+10], 0.5);
                        if (y1 >= 0)
                        {
                            if (road[15*j] >= road[15*j+10])                          //µ±Ç°ËÙ¶È´óÓÚÆÚÍûËÙ¶ÈÊ±£»
                            {
                                road[15*j+1] = fluctuate;
                            }
                            else
                            {
                                if (y1 < y3)
                                {
                                    road[15*j+1] = y1 + fluctuate;
                                }
                                else
                                {
                                    road[15*j+1] = y3 + fluctuate;
                                }
                            }
                        }
                        else
                        {
                            if (y1 > y2)
                            {
                                road[15*j+1] = y1 + fluctuate;
                            }
                            else 
                            {
                                road[15*j+1] = y2 + fluctuate;
                            }
                        }
                    }
                }
            }
        }
    }
    else                                                                     //Õý³£Ê±¿ÌÄÚ£»
    {
        for (j = 1 ; j < road_vehicle_number[0] + ramp_merge_number[0] ; j++)
        {
            if (road[15*j+6] < road[15*j+11])
            {
                road[15*j+1] = fluctuate;
            }
            else if (road[15*j+6] > road[15*j+11])
            {
                if (road_vehicle_state[14][15*(j-1)+3] == 0)
                {
                    road[15*j+1] = 2.5 * road[15*j+8] * (1 - road_vehicle_state[14][15*j] / road[15*j+10]) * pow(0.025 + road_vehicle_state[14][15*j] / road[15*j+10], 0.5) + fluctuate;
                }
                else
                {
                    if (road_vehicle_state[14][15*(j-1)+3] - road_vehicle_state[14][15*j+3] - road[15*(j-1)+5] > 5.0 * road_vehicle_state[14][15*j])
                    {
                        road[15*j+1] = 2.5 * road[15*j+8] * (1 - road_vehicle_state[14][15*j] / road[15*j+10]) * pow(0.025 + road_vehicle_state[14][15*j] / road[15*j+10], 0.5) + fluctuate;
                    }
                    else
                    {
                        A = pow(0.6, 2);
                        B = 2 * road_vehicle_state[14][15*j] * 0.6 + 2 * 4.2 * 0.6 * road[15*j+2] + 4.2 * pow(0.6, 2);
                        C = -2 * 4.2 * (jlxs[j]*(road_vehicle_state[14][15*(j-1)+3]-road_vehicle_state[14][15*j+3]-road[15*(j-1)+5]) - sdxs[j]*(road_vehicle_state[14][15*j]-road_vehicle_state[14][15*(j-1)])*0.6 - road_vehicle_state[14][15*j]*road[15*j+2] - s1) + pow(road_vehicle_state[14][15*j], 2) - pow(road_vehicle_state[14][15*(j-1)], 2);
                        a = (-B + pow(pow(B, 2) - 4*A*C, 0.5))/(2*A);
                        y1 = 0.21 * (0.5/atan(W/jlxs[j]/(road_vehicle_state[14][15*(j-1)+3]-road_vehicle_state[14][15*j+3]-road[15*(j-1)+5])) - 0.5/atan(W/(road_vehicle_state[14][15*j]*road[15*j+12]))) - 808.25 * W * sdxs[j]*(road_vehicle_state[14][15*j]-road_vehicle_state[14][15*(j-1)]) / pow(jlxs[j]*(road_vehicle_state[14][15*(j-1)+3]-road_vehicle_state[14][15*j+3]-road[15*(j-1)+5]), 2);
                        y2 = -road[15*j+13] * 4.2;
                        y3 = 2.5 * road[15*j+8] * (1 - road_vehicle_state[14][15*j] / road[15*j+10]) * pow(0.025 + road_vehicle_state[14][15*j] / road[15*j+10], 0.5);         //×ÔÓÉÁ÷¼ÓËÙ¶È£»
                        if (y1 >= 0)
                        {
                            if (road_vehicle_state[14][15*j] >= road[15*j+10])        //µ±ËÙ¶È´óÓÚµÈÓÚÆÚÍûËÙ¶ÈÊ±£»
                            {
                                road[15*j+1] = fluctuate;
                            }
                            else
                            {
                                if (y1 < y3)
                                {
                                    road[15*j+1] = y1 + fluctuate;
                                }
                                else
                                {
                                    road[15*j+1] = y3 + fluctuate;
                                }
                            }
                        }
                        else
                        {
                            if (y1 > y2)
                            {
                                road[15*j+1] = y1 + fluctuate;
                            }
                            else 
                            {
                                road[15*j+1] = y2 + fluctuate;
                            }
                        }
                        if (road[15*j+1] > a)
                        {
                            road[15*j+1] = a;
                        }
                        else
                        {
                            road[15*j+1] = road[15*j+1];
                        }
                    }
                }
            }
        }
    }
    
    //===========================================================ÔÑµÀ³µÁ¾µÄËÙ¶ÈºÍÎ»ÖÃ==================================================================//
    
    for (i = 0 ; i < ramp_vehicle_number[0] ; i++)                                       
    {
        ramp[15*i+3] = ramp[15*i+3] + ramp[15*i] * t + 0.5 * ramp[15*i+1] * pow(t, 2);
        ramp[15*i] = ramp[15*i] + ramp[15*i+1] * t;
    }
    
    //============================================================Ö÷Ïß³µÁ¾µÄËÙ¶ÈºÍÎ»ÖÃ======================================================================//
    
    for (j = 0 ; j < road_vehicle_number[0] + ramp_merge_number[0] ; j++)                                       
    {
        road[15*j+3] = road[15*j+3] + road[15*j] * t + 0.5 * road[15*j+1] * pow(t, 2);
        road[15*j] = road[15*j] + road[15*j+1] * t;
    }
    
    //===============================================================Ö÷Ïß³µÁ¾µÄ³õÊ¼»¯==========================================================================//
    
    for (j = 0 ; j < jEle ; j++)
    {
        if (abs(times[0] - road_time[j]) < 1e-6)                                                //Ö÷Ïß²úÉúµÚjÁ¾³µÊ±£»                   
        {
            road[15*(j+ramp_merge_number[0])+1] = 0.0;                                          //Ö÷Ïß³µÁ¾µÄ³õÊ¼¼ÓËÙ¶È£»
            road[15*(j+ramp_merge_number[0])+2] = T;                                            //Ö÷Ïß³µÁ¾¼ÝÊ»Ô±µÄ·´Ó¦Ê±¼ä£»
            road[15*(j+ramp_merge_number[0])+3] = 0.0;                                          //Ö÷Ïß³µÁ¾µÄ³õÊ¼Î»ÖÃ£»
            road[15*(j+ramp_merge_number[0])+4] = bio_dis(gen) + 1;                             //Ö÷Ïß³µÁ¾µÄ³µÁ¾ÀàÐÍ£¨1±íÊ¾Ð¡ÐÍ³µ£¬2±íÊ¾´óÐÍ³µ£©£» 
            road[15*(j+ramp_merge_number[0])+6] = 0.0;                                          //Ö÷Ïß³µÁ¾µÄÐÐÊ»Ê±¼ä£»
            road[15*(j+ramp_merge_number[0])+7] = j + 501;                                      //Ö÷Ïß³µÁ¾µÄID£»
            road[15*(j+ramp_merge_number[0])+11] = 0.6;                                         
            road[15*(j+ramp_merge_number[0])+12] = sj;
            road[15*(j+ramp_merge_number[0])+13] = k;
            
            road[15*(j+ramp_merge_number[0])+5] = l1;                          //Ö÷ÏßÐ¡ÐÍ³µÁ¾µÄ³µÉí³¤¶È£»
            road[15*(j+ramp_merge_number[0])+8] = a1;                          //Ö÷ÏßÐ¡ÐÍ³µÁ¾µÄ×î´ó¼ÓËÙ¶È£»
            road[15*(j+ramp_merge_number[0])+10] = V1;                         //Ö÷ÏßÐ¡ÐÍ³µµÄÆÚÍûËÙ¶È£»
            road[15*(j+ramp_merge_number[0])] = speed1;                        //Ö÷ÏßÐ¡ÐÍ³µÁ¾µÄ³õÊ¼ËÙ¶È£»
            if ((times[0] - last_road_time[0] < 2.0) & (last_road_time[0] > 0.0))
            {
                road[15*(j+ramp_merge_number[0])] = initial_road_speed[0] + initial;
            }                         
           
            initial_road_speed[0] = road[15*(j+ramp_merge_number[0])];
            road_vehicle_number[0] = road_vehicle_number[0] + 1;
            last_road_time[0] = times[0];
        }
    }
    
    //===============================================================ÔÑµÀ³µÁ¾µÄ³õÊ¼»¯===================================================================//
    
    for (i = 0 ; i < iEle ; i++)
    {
        if (abs(times[0] - ramp_time[i]) < 1e-6)                                 
        {
            ramp[15*i+1] = 0.0;                                          //ÔÑµÀ³µÁ¾µÄ³õÊ¼¼ÓËÙ¶È£»
            ramp[15*i+2] = T;                                            //ÔÑµÀ¼ÝÊ»Ô±µÄ·´Ó¦Ê±¼ä£»
            ramp[15*i+3] = distance1;                                    //ÔÑµÀ³µÁ¾µÄ³õÊ¼Î»ÖÃ£»
            ramp[15*i+4] = bio_dis(gen) + 1;                             //ÔÑµÀ³µÁ¾µÄ³µÁ¾ÀàÐÍ£¨1±íÊ¾Ð¡ÐÍ³µ£¬2±íÊ¾´óÐÍ³µ£©
            ramp[15*i+6] = 0.0;                                          //ÔÑµÀ³µÁ¾µÄÐÐÊ»Ê±¼ä£»
            ramp[15*i+7] = i + 101;                                      //ÔÑµÀ³µÁ¾µÄID£»
            ramp[15*i+11] = 0.6;
            ramp[15*i+12] = sj;
            ramp[15*i+13] = k;

            ramp[15*i+5] = l1;                                   //ÔÑµÀÐ¡ÐÍ³µÁ¾µÄ³µÉí³¤¶È£»
            ramp[15*i+8] = a1;                                   //ÔÑµÀÐ¡ÐÍ³µÁ¾µÄ×î´ó¼ÓËÙ¶È£»
            ramp[15*i+10] = V2;
            ramp[15*i] = speed3;                                 //ÔÑµÀÐ¡ÐÍ³µÁ¾µÄ³õÊ¼ËÙ¶È£»
            if ((times[0] - last_ramp_time[0] < 2.0) & (last_ramp_time[0] > 0.0))
            {
                ramp[15*i] = initial_ramp_speed[0] + initial;
            }                         
            
            initial_ramp_speed[0] = ramp[15*i];
            ramp_vehicle_number[0] = ramp_vehicle_number[0] + 1;
            last_ramp_time[0] = times[0];
            for (j = 0 ; j < road_vehicle_number[0] + ramp_merge_number[0] ; j++)
            {
                if ((road[15*j+3] > ramp[15*i+3]) & (road[15*(j+1)+3] < ramp[15*i+3]))
                {
                    chushi[0] = road[15*j+3] - ramp[15*i+3];
                    chushi[1] = road[15*j] - ramp[15*i];
                    chushi[2] = ramp[15*i+3] - road[15*(j+1)+3];
                    chushi[3] = ramp[15*i] - road[15*(j+1)];
                    chushi[4] = ramp[15*i+3] - road[15*(j+2)+3];
                    chushi[5] = ramp[15*i] - road[15*(j+2)];
                    chushi[6] = ramp[15*i+3] - road[15*(j+3)+3];
                    chushi[7] = ramp[15*i] - road[15*(j+3)];
                    chushi[8] = road[15*j];
                    chushi[9] = road[15*(j+1)];
                    chushi[10] = road[15*(j+2)];
                    chushi[11] = road[15*(j+3)];
                    chushi[12] = ramp[15*i+7];
                    chushi[13] = road[15*(j+1)+7];
                }
            }
        }
    }
    
    //=================================================================·ÂÕæÊ±¼ä=========================================================================//
    
    times[0] = times[0] + t;
    
    //============================================================±£ÁôÖ÷Ïß³µÁ¾Ç°15ÃëµÄ×´Ì¬==================================================================//
        
    for (i = 0; i < 149; i++)
    {
        for (j = 0; j < 12000; j++)
        {
            road_vehicle_state_delay[i][j] = road_vehicle_state_delay[i+1][j];
        }
    }
    
    for (j = 0; j < 12000; j++)
    {
        road_vehicle_state_delay[149][j] = road[j];
    }
 
    //============================================================±£Áô15ÃëÔÑµÀ²úÉú³µÁ¾µÄÊýÁ¿===============================================================//
    
    for (i = 0 ; i < 149 ; i++)
    {
        ramp_vehicle_number_delay[i] = ramp_vehicle_number_delay[i+1];
    }
    
    ramp_vehicle_number_delay[149] = ramp_vehicle_number[0];
       
    //============================================================±£ÁôËùÓÐ³µÁ¾Ç°2ÃëµÄ×´Ì¬==================================================================//
    
    for (i = 0; i < 19; i++)
    {
        for (j = 0; j < 4500; j++)
        {
              ramp_vehicle_state[i][j] = ramp_vehicle_state[i+1][j];
        }
    }
    
    for (j = 0; j < 4500; j++)
    {
        ramp_vehicle_state[19][j] = ramp[j];
    }
    
    for (i = 0; i < 19; i++)
    {
        for (j = 0; j < 12000; j++)
        {
            road_vehicle_state[i][j] = road_vehicle_state[i+1][j];
        }
    }
    
    for (j = 0; j < 12000; j++)
    {
        road_vehicle_state[19][j] = road[j];
    }
             
    //=================================================================Êä³ö²ÎÊý==================================================================//
    
    ramp_vehicle[0] = (real_T)ramp_merge_number[0];
    ramp_vehicle[1] = (real_T)ramp_stop_number[0];
    ramp_vehicle[2] = (real_T)mistake[0];
    ramp_vehicle[3] = (real_T)ramp_merge_time[0];
    ramp_vehicle[4] = (real_T)deceleration[0];
    ramp_vehicle[5] = (real_T)ramp_id[0];
    ramp_vehicle[6] = (real_T)heliu[0];
    ramp_vehicle[7] = (real_T)heliu[1];
    ramp_vehicle[8] = (real_T)heliu[2];
    ramp_vehicle[9] = (real_T)heliu[3];
    ramp_vehicle[10] = (real_T)heliu[4];
    
    message[0] = (real_T)chushi[0];
    message[1] = (real_T)chushi[1];
    message[2] = (real_T)chushi[2];
    message[3] = (real_T)chushi[3];
    message[4] = (real_T)chushi[4];
    message[5] = (real_T)chushi[5];
    message[6] = (real_T)chushi[6];
    message[7] = (real_T)chushi[7];
    message[8] = (real_T)chushi[8];
    message[9] = (real_T)chushi[9];
    message[10] = (real_T)chushi[10];
    message[11] = (real_T)chushi[11];
    message[12] = (real_T)chushi[12];
    message[13] = (real_T)chushi[13];
}
    
    //=====================================================================================================================================================//
    
static void mdlTerminate(SimStruct *S)
{
}

#ifdef  MATLAB_MEX_FILE    /* Is this file being compiled as a MEX-file? */
#include "simulink.c"      /* MEX-file interface mechanism */
#else
#include "cg_sfun.h"       /* Code generation registration function */
#endif
